# Supplementary material for: NnWOX1-1, NnWOX4-3, and NnWOX5-1 of lotus (Nelumbo nucifera Gaertn)promote root formation and enhance stress tolerance in transgenic Arabidopsis thaliana
Source: BMC Genomics. 2023 Nov 28;24:719. doi: 10.1186/s12864-023-09772-w (PMC10683310; doi:10.1186/s12864-023-09772-w)
Supplement: Supplementary file 4 — Additional file 4: File 1. [file 12864_2023_9772_MOESM4_ESM.xlsx]

## Sheet: Sheet1
Additional file.1. Function annotation of up-regulated genes in plants with overexpression of NnWOX1-1, NnWOX4-3 and NnWOX5-1.
ID	Log2(wox1/CK)	p-value	Padj
Nnwox1-1
AT1G34510	7.56824	3.48e-05	0.00160673	Peroxidase 8 [Arabidopsis Thaliana]
MSTRG.16475	6.30428	2.74e-05	0.0013466	Flowering Locus C Protein [Arabidopsis Thaliana]
AT5G29560	5.49325	0.000261899	0.00736957	Caleosin-Related Family Protein [Arabidopsis Thaliana]
AT1G22100	5.42613	0.00156257	0.0272045	Unknown [Arabidopsis Thaliana]
AT2G41280	5.28165	0.000118121	0.00406579	Late Embryogenesis Abundant Protein M10 [Arabidopsis Thaliana]
AT4G08400	4.90025	0.000822841	0.0169083	Proline-Rich Extensin-Like Family Protein [Arabidopsis Thaliana]
AT4G08410	4.79036	0.00224526	0.0349767	Proline-Rich Extensin-Like Family Protein [Arabidopsis Thaliana]
AT3G19270	4.7885	0.000701367	0.0151815	Abscisic Acid 8&Apos;-Hydroxylase 4 [Arabidopsis Thaliana]
AT1G15580	4.52424	6.25e-08	9.84e-06	Auxin-Responsive Protein Iaa5 [Arabidopsis Thaliana]
AT3G15370	4.465	2.25e-05	0.00115845	Expansin-A12 [Arabidopsis Thaliana]
AT3G57130	4.38772	0.003251	0.0448556	Protein Blade On Petiole 1 [Arabidopsis Thaliana]
MSTRG.14635	4.28817	6.58e-07	7.21e-05	Transmembrane Protein [Arabidopsis Thaliana]
AT3G54830	4.26817	7.19e-06	0.000477264	Transmembrane Amino Acid Transporter Family Protein [Arabidopsis Thaliana]
AT5G43360	4.20492	2.02e-05	0.00106608	Putative Inorganic Phosphate Transporter 1-3 [Arabidopsis Thaliana]
MSTRG.18443	4.20492	2.02e-05	0.00106608	Phosphate Transporter 1;3 [Arabidopsis Thaliana]
AT3G45760	4.11802	0.00080718	0.0166789	Nucleotidyltransferase Family Protein [Arabidopsis Thaliana]
AT5G11590	4.11567	2.25e-09	5.13e-07	Dehydration-Responsive Element-Binding Protein 3 [Arabidopsis Thaliana]
AT5G50915	4.02766	2.23e-07	2.85e-05	Transcription Factor Bhlh137 [Arabidopsis Thaliana]
AT2G34555	3.83853	0.00212539	0.0336343	Gibberellin 2-Beta-Dioxygenase 3 [Arabidopsis Thaliana]
AT3G29060	3.76286	0.00138143	0.0248456	Exs (Erd1/Xpr1/Syg1) Family Protein [Arabidopsis Thaliana]
AT5G23990	3.73751	0.000654585	0.0144306	Ferric Reduction Oxidase 5 [Arabidopsis Thaliana]
AT3G27809	3.58411	1.04e-10	3.45e-08	Uncharacterized Protein [Arabidopsis Thaliana]
AT3G04330	3.55089	6.46e-05	0.00261442	Kunitz Family Trypsin And Protease Inhibitor Protein [Arabidopsis Thaliana]
AT3G25760	3.54076	4.61e-06	0.000339989	Allene Oxide Cyclase 1 [Arabidopsis Thaliana]
AT2G22810	3.53685	0.000188813	0.00581288	1-Aminocyclopropane-1-Carboxylate Synthase [Arabidopsis Thaliana]
AT3G19430	3.52221	0.000392804	0.0101035	Late Embryogenesis Abundant Protein-Like Protein [Arabidopsis Thaliana]
AT1G66570	3.48829	0.00205479	0.0328779	Putative Sucrose Transport Protein Suc7 [Arabidopsis Thaliana]
AT2G33790	3.41824	0.00100834	0.0194433	Arabinogalactan Protein 30 [Arabidopsis Thaliana]
AT2G32460	3.4177	0.00221048	0.0346429	Myb Domain Protein 101 [Arabidopsis Thaliana]
AT4G25433	3.41315	1.49e-40	1.29e-36	Peptidoglycan-Binding Lysm Domain-Containing Protein [Arabidopsis Thaliana]
AT3G60170	3.34325	0.00021217	0.00633425	Putative Protein [Arabidopsis Thaliana]
AT3G21370	3.342	1.24e-05	0.000725272	Beta Glucosidase 19 [Arabidopsis Thaliana]
AT3G55720	3.30094	0.00147128	0.025958	Uncharacterized Protein [Arabidopsis Thaliana]
AT5G28237	3.28558	0.000613736	0.0138627	Tryptophan Synthase Beta Chain-Like Protein [Arabidopsis Thaliana]
AT3G27500	3.28055	2.38e-20	4.75e-17	Cysteine/Histidine-Rich C1 Domain-Containing Protein [Arabidopsis Thaliana]
AT5G46295	3.27278	4.89e-06	0.000354231	Uncharacterized Protein [Arabidopsis Thaliana]
AT5G67010	3.25419	0.0032027	0.0444253	Putative Ethylene-Responsive Transcription Factor Erf121 [Arabidopsis Thaliana]
AT3G44860	3.24553	1.75e-06	0.000159638	Farnesoic Acid Carboxyl-O-Methyltransferase [Arabidopsis Thaliana]
AT2G02630	3.19758	1.77e-06	0.000159894	Cysteine/Histidine-Rich C1 Domain-Containing Protein [Arabidopsis Thaliana]
AT3G28600	3.16177	8.27e-14	5.37e-11	Aaa-Type Atpase Family Protein [Arabidopsis Thaliana]
AT1G45035	3.16026	0.00220062	0.0345091	F27F5.12 [Arabidopsis Thaliana]
MSTRG.4188	3.15121	1.09e-14	8.1e-12	Wrky Dna-Binding Protein 67 [Arabidopsis Thaliana]
AT1G66550	3.15121	1.09e-14	8.1e-12	Putative Wrky Transcription Factor 67 [Arabidopsis Thaliana]
AT1G52060	3.14609	0.00271044	0.0396527	Jacalin-Like Lectin Domain-Containing Protein [Arabidopsis Thaliana]
AT1G76960	3.14571	2.84e-07	3.4e-05	Uncharacterized Protein [Arabidopsis Thaliana]
AT2G19070	3.11641	0.00157631	0.0272733	Spermidine Hydroxycinnamoyl Transferase [Arabidopsis Thaliana]
AT1G52070	3.09319	0.000529999	0.012448	Jacalin-Like Lectin Domain-Containing Protein [Arabidopsis Thaliana]
AT1G17190	3.04859	0.000142615	0.00466158	Glutathione S-Transferase Tau 26 [Arabidopsis Thaliana]
AT1G54970	3.03898	0.000404077	0.0102942	Proline-Rich Protein 1 [Arabidopsis Thaliana]
AT1G10480	3.01257	4.84e-27	1.8e-23	Zinc Finger Protein 5 [Arabidopsis Thaliana]
AT3G27810	2.99486	1e-27	4.33e-24	Transcription Factor Myb21 [Arabidopsis Thaliana]
MSTRG.10865	2.99486	1e-27	4.33e-24	Putative Transcription Factor, Partial [Arabidopsis Thaliana]
AT1G61840	2.99471	5.31e-10	1.52e-07	Cysteine/Histidine-Rich C1 Domain-Containing Protein [Arabidopsis Thaliana]
AT2G17070	2.97146	0.00277539	0.0402877	Uncharacterized Protein [Arabidopsis Thaliana]
AT2G30730	2.96114	1.68e-08	3.03e-06	Putative Protein Tyrosine Kinase [Arabidopsis Thaliana]
AT3G06070	2.95649	0.00205002	0.0328218	Uncharacterized Protein [Arabidopsis Thaliana]
AT3G45530	2.94882	2.52e-05	0.00126273	Cysteine/Histidine-Rich C1 Domain-Containing Protein [Arabidopsis Thaliana]
AT3G60390	2.9216	0.00166785	0.0282729	Homeobox-Leucine Zipper Protein Hat3 [Arabidopsis Thaliana]
AT2G29440	2.91236	1.26e-05	0.000731044	Glutathione S-Transferase Tau 6 [Arabidopsis Thaliana]
AT5G64667	2.90262	4.19e-07	4.82e-05	Protein Ida-Like 2 [Arabidopsis Thaliana]
AT5G54370	2.89067	0.000802273	0.0165907	Late Embryogenesis Abundant Protein-Like Protein [Arabidopsis Thaliana]
AT5G22410	2.88924	7.2e-05	0.00283247	Peroxidase 60 [Arabidopsis Thaliana]
AT1G76952	2.86524	0.000469382	0.0115032	Inflorescence Deficient In Abscission (Ida)-Like 5 Protein [Arabidopsis Thaliana]
AT4G28140	2.84893	3.83e-12	1.66e-09	Ethylene-Responsive Transcription Factor Erf054 [Arabidopsis Thaliana]
AT1G53490	2.82157	0.000538781	0.01262	Ring Finger-Containing Protein Hei10 [Arabidopsis Thaliana]
AT2G27690	2.77571	7.81e-21	1.69e-17	Cytochrome P450, Family 94, Subfamily C, Polypeptide 1 [Arabidopsis Thaliana]
AT4G01630	2.75946	0.00109913	0.0208674	Expansin A17 [Arabidopsis Thaliana]
AT5G38790	2.74955	0.000569389	0.0130806	Uncharacterized Protein [Arabidopsis Thaliana]
AT2G16660	2.7452	8.24e-45	1.07e-40	Major Facilitator Superfamily Protein [Arabidopsis Thaliana]
AT3G48460	2.7097	4.91e-07	5.59e-05	Gdsl Esterase/Lipase [Arabidopsis Thaliana]
AT5G59580	2.68521	3.51e-05	0.00160972	Udp-Glucosyl Transferase 76E1 [Arabidopsis Thaliana]
AT3G11170	2.67788	2.1e-06	0.000181232	Fatty Acid Desaturase 7 [Arabidopsis Thaliana]
AT2G22820	2.66588	0.000567048	0.0130582	Uncharacterized Protein [Arabidopsis Thaliana]
AT2G43440	2.6579	0.000233554	0.00681824	F-Box Protein [Arabidopsis Thaliana]
AT5G20790	2.65081	0.000342737	0.00909515	Uncharacterized Protein [Arabidopsis Thaliana]
AT4G22620	2.64889	5.78e-17	6.81e-14	Saur-Like Auxin-Responsive Protein [Arabidopsis Thaliana]
AT4G28850	2.63055	0.000744632	0.0158627	Xyloglucan Endotransglucosylase/Hydrolase 26 [Arabidopsis Thaliana]
MSTRG.17945	2.59708	0.000980537	0.0190907	Mannose-Binding Lectin Superfamily Protein [Arabidopsis Thaliana]
AT5G35940	2.59708	0.000980537	0.0190907	Jacalin-Like Lectin Family Protein [Arabidopsis Thaliana]
AT5G39220	2.59435	4.87e-05	0.00207035	Hydrolase, Alpha/Beta Fold Family Protein [Arabidopsis Thaliana]
AT1G47400	2.59379	0.00216516	0.0341181	Uncharacterized Protein [Arabidopsis Thaliana]
AT2G29450	2.59329	5.15e-07	5.84e-05	Gutathione S-Transferase Tau 5 [Arabidopsis Thaliana]
AT2G31010	2.58824	8.8e-06	0.000561428	Putative Serine/Threonine Kinase [Arabidopsis Thaliana]
AT4G32800	2.58266	2.44e-17	3.16e-14	Ethylene-Responsive Transcription Factor Erf043 [Arabidopsis Thaliana]
AT2G20880	2.57828	2.46e-07	3.06e-05	Ethylene-Responsive Transcription Factor Erf053 [Arabidopsis Thaliana]
AT2G19780	2.57678	2.36e-05	0.00120915	Leucine-Rich Repeat-Containing Protein [Arabidopsis Thaliana]
AT1G22110	2.56375	0.000110391	0.00384562	Structural Constituent Of Ribosome [Arabidopsis Thaliana]
AT3G57270	2.55633	0.00048817	0.0117202	Beta-1,3-Glucanase 1 [Arabidopsis Thaliana]
AT4G15160	2.53039	0.00121642	0.0225176	Bifunctional Inhibitor/Lipid-Transfer Protein/Seed Storage 2S Albumin-Like Protein [Arabidopsis Thaliana]
AT2G44940	2.52369	6.66e-10	1.82e-07	Ethylene-Responsive Transcription Factor Erf034 [Arabidopsis Thaliana]
AT4G05110	2.51082	4.8e-07	5.48e-05	Equilibrative Nucleoside Transporter 6 [Arabidopsis Thaliana]
AT4G22610	2.50389	9.73e-40	6.31e-36	Protease Inhibitor/Seed Storage/Lipid Transfer Family Protein [Arabidopsis Thaliana]
AT3G49620	2.50279	0.00259902	0.0386634	2-Oxoacid-Dependent Dioxygenase-Like Protein Din11 [Arabidopsis Thaliana]
AT2G24850	2.49113	0.0017374	0.0289973	Tyrosine Aminotransferase 3 [Arabidopsis Thaliana]
AT4G12000	2.48358	5.47e-05	0.00227159	Snare Associated Golgi Family Protein [Arabidopsis Thaliana]
AT3G30720	2.46935	2.37e-06	0.000198207	Qua-Quine Starch [Arabidopsis Thaliana]
AT1G52050	2.46413	0.00336339	0.046039	Jacalin-Like Lectin Domain-Containing Protein [Arabidopsis Thaliana]
AT4G33905	2.46394	7.9e-06	0.000513721	Peroxisomal Membrane Protein Mpv17/Pmp22 [Arabidopsis Thaliana]
AT4G37840	2.46208	5.64e-10	1.59e-07	Hexokinase-Like 3 [Arabidopsis Thaliana]
AT5G64790	2.45351	0.0029051	0.041576	O-Glycosyl Hydrolases Family 17 Protein [Arabidopsis Thaliana]
AT4G37710	2.45022	2.29e-13	1.35e-10	Vq Motif-Containing Protein [Arabidopsis Thaliana]
AT1G27910	2.44651	0.00115884	0.0216838	U-Box Domain-Containing Protein 45 [Arabidopsis Thaliana]
AT5G52700	2.4274	0.00246487	0.0375636	Copper Transport Family Protein [Arabidopsis Thaliana]
AT3G54700	2.42082	0.000288728	0.00796751	Phosphate Transporter 1;7 [Arabidopsis Thaliana]
AT4G31780	2.41032	1.29e-15	1.12e-12	Monogalactosyldiacylglycerol Synthase 1 [Arabidopsis Thaliana]
MSTRG.14987	2.41032	1.29e-15	1.12e-12	Monogalactosyldiacylglycerol Synthase 1, Chloroplastic-Like Isoform X3 [Brassica Napus]
AT5G40390	2.40728	2.11e-05	0.00110932	Putative Galactinol--Sucrose Galactosyltransferase 5 [Arabidopsis Thaliana]
AT2G42140	2.40597	3.54e-06	0.000276941	Vq Motif-Containing Protein [Arabidopsis Thaliana]
AT3G14720	2.40409	7.14e-22	2.32e-18	Mitogen-Activated Protein Kinase 19 [Arabidopsis Thaliana]
AT5G42930	2.40179	1.06e-10	3.45e-08	Lipase Class 3-Like Protein [Arabidopsis Thaliana]
AT1G53340	2.39883	3.37e-07	3.94e-05	Cysteine/Histidine-Rich C1 Domain-Containing Protein [Arabidopsis Thaliana]
AT2G34350	2.39563	3.73e-05	0.00168846	Nodulin-Like Domain-Containing Protein [Arabidopsis Thaliana]
AT1G18400	2.39121	3.31e-12	1.46e-09	Transcription Factor Bee 1 [Arabidopsis Thaliana]
MSTRG.1502	2.39121	3.31e-12	1.46e-09	Br Enhanced Expression 1 [Arabidopsis Thaliana]
AT2G28550	2.37539	5.02e-06	0.000359111	Target Of Early Activeion Tagged 1 [Arabidopsis Thaliana]
AT5G17590	2.37153	0.000889882	0.017913	Putative Membrane Lipoprotein [Arabidopsis Thaliana]
AT2G32510	2.36785	5.15e-06	0.000363048	Mitogen-Activated Protein Kinase Kinase Kinase 17 [Arabidopsis Thaliana]
AT5G24600	2.36514	4.68e-08	7.5e-06	Uncharacterized Protein [Arabidopsis Thaliana]
AT5G38705	2.35468	1.75e-05	0.00094372	Putative Retroelement Pol Polyprotein [Arabidopsis Thaliana]
AT1G08860	2.34222	9.24e-06	0.000581759	Protein Bonzai 3 [Arabidopsis Thaliana]
AT3G44870	2.33999	0.000310839	0.00840333	S-Adenosyl-L-Methionine-Dependent Methyltransferase [Arabidopsis Thaliana]
MSTRG.11150	2.33999	0.000310839	0.00840333	Pheophorbide A Oxygenase Family Protein With Rieske 2Fe-2S Domain-Containing Protein [Arabidopsis Thaliana]
AT3G44880	2.33999	0.000310839	0.00840333	Pheophorbide A Oxygenase [Arabidopsis Thaliana]
MSTRG.10436	2.31748	0.00112463	0.0212493	Udp-Glycosyltransferase Superfamily Protein [Arabidopsis Thaliana]
AT3G22250	2.31748	0.00112463	0.0212493	Udp-Glycosyltransferase 82A1 [Arabidopsis Thaliana]
AT5G10130	2.31721	0.000670378	0.0147069	Pollen_Ole_E_I-Domain Containing Protein [Arabidopsis Thaliana]
AT5G10260	2.30715	4.66e-05	0.00199332	Ras-Related Protein Rabh1E [Arabidopsis Thaliana]
MSTRG.10919	2.30596	4.07e-06	0.000304334	Transmembrane Protein [Arabidopsis Thaliana]
AT3G28590	2.30596	4.07e-06	0.000304334	Uncharacterized Protein [Arabidopsis Thaliana]
AT4G38410	2.30069	1.01e-08	1.88e-06	Putative Dehydrin [Arabidopsis Thaliana]
AT1G15640	2.29153	7.12e-06	0.000475121	Uncharacterized Protein [Arabidopsis Thaliana]
MSTRG.1267	2.29153	7.12e-06	0.000475121	Transmembrane Protein [Arabidopsis Thaliana]
AT3G28740	2.28715	0.000403454	0.0102942	Cytochrome P450 Cyp81D11 [Arabidopsis Thaliana]
AT5G65890	2.28165	2.79e-16	3.01e-13	Act Domain Repeat 1 [Arabidopsis Thaliana]
AT1G52415	2.28087	0.000476848	0.0116177	Bifunctional Inhibitor/Lipid-Transfer Protein/Seed Storage 2S Albumin Superfamily Protein [Arabidopsis Thaliana]
AT4G34990	2.27873	4.24e-13	2.34e-10	Transcription Factor Myb32 [Arabidopsis Thaliana]
AT3G14880	2.27644	0.00170465	0.0286348	Uncharacterized Protein [Arabidopsis Thaliana]
MSTRG.8283	2.27563	8.29e-07	8.6e-05	Nep-Interacting Protein (Duf239) [Arabidopsis Thaliana]
AT2G44220	2.27563	8.29e-07	8.6e-05	Uncharacterized Protein [Arabidopsis Thaliana]
AT3G29670	2.27302	0.00160249	0.0275609	Phenolic Glucoside Malonyltransferase 2 [Arabidopsis Thaliana]
AT3G43250	2.26548	2.24e-16	2.53e-13	Uncharacterized Protein [Arabidopsis Thaliana]
AT1G47600	2.26107	0.00267622	0.0393517	Myrosinase 4 [Arabidopsis Thaliana]
AT5G13910	2.23633	0.00025282	0.00714754	Ethylene-Responsive Transcription Factor Lep [Arabidopsis Thaliana]
AT1G68350	2.23083	0.00119066	0.0221215	Uncharacterized Protein [Arabidopsis Thaliana]
AT3G60280	2.23024	0.00032722	0.00873699	Uclacyanin 3 [Arabidopsis Thaliana]
AT5G24030	2.22998	4.57e-08	7.36e-06	Slac1 Homologue 3 [Arabidopsis Thaliana]
AT4G04710	2.22997	9.93e-05	0.00354556	Calcium-Dependent Protein Kinase 22 [Arabidopsis Thaliana]
AT5G44310	2.22918	1.89e-07	2.49e-05	Late Embryogenesis Abundant Protein Family Protein [Arabidopsis Thaliana]
AT5G56060	2.22606	1.6e-05	0.00087733	Uncharacterized Protein [Arabidopsis Thaliana]
AT5G19110	2.21968	0.0011883	0.0221074	Eukaryotic Aspartyl Protease Family Protein [Arabidopsis Thaliana]
AT3G09940	2.2183	1.39e-07	1.94e-05	Monodehydroascorbate Reductase (Nadh) [Arabidopsis Thaliana]
AT3G21230	2.21569	3.18e-21	8.51e-18	4-Coumarate--Coa Ligase 5 [Arabidopsis Thaliana]
AT5G24070	2.2109	6.52e-06	0.000441079	Probable Peroxidase 61 [Arabidopsis Thaliana]
AT1G64480	2.21017	0.00122674	0.0226155	Calcineurin B-Like Protein 8 [Arabidopsis Thaliana]
AT5G45320	2.20673	0.000377083	0.00982574	Uncharacterized Protein [Arabidopsis Thaliana]
AT3G11370	2.20304	9.37e-07	9.5e-05	Cysteine/Histidine-Rich C1 Domain-Containing Protein [Arabidopsis Thaliana]
AT1G51470	2.18995	0.00144102	0.0254934	Myrosinase 5 [Arabidopsis Thaliana]
AT3G26190	2.18733	0.000408729	0.010349	Cytochrome P450 71B21 [Arabidopsis Thaliana]
AT3G13662	2.1858	0.00329543	0.045348	Disease Resistance-Responsive (Dirigent-Like Protein) Family Protein [Arabidopsis Thaliana]
AT4G37720	2.18191	0.000164768	0.00518709	Phytosulfokine 6 Precursor [Arabidopsis Thaliana]
AT4G05018	2.18009	0.000847187	0.0173082	Uncharacterized Protein [Arabidopsis Thaliana]
AT1G70750	2.17799	1.45e-18	2.69e-15	Uncharacterized Protein [Arabidopsis Thaliana]
AT3G18180	2.17643	3.73e-05	0.00168846	Glycosyltransferase Family 61 Protein [Arabidopsis Thaliana]
AT1G61120	2.1763	0.00209687	0.0333866	Terpene Synthase 04 [Arabidopsis Thaliana]
AT3G21070	2.16702	2.15e-18	3.72e-15	Nad(H) Kinase 1 [Arabidopsis Thaliana]
AT5G58840	2.16238	6.21e-07	6.94e-05	Subtilase Family Protein [Arabidopsis Thaliana]
MSTRG.3115	2.16215	3.61e-21	8.51e-18	Heavy Metal Transport/Detoxification Superfamily Protein [Arabidopsis Thaliana]
AT1G51090	2.16215	3.61e-21	8.51e-18	Uncharacterized Protein [Arabidopsis Thaliana]
AT5G63450	2.16024	0.00272925	0.0398606	Cytochrome P450, Family 94, Subfamily B, Polypeptide 1 [Arabidopsis Thaliana]
AT1G68795	2.15743	3.05e-08	5.24e-06	Protein Clavata3/Esr-Related 12 [Arabidopsis Thaliana]
AT4G04760	2.15284	5.42e-05	0.00225963	Sugar Transporter Erd6-Like 15 [Arabidopsis Thaliana]
AT5G57530	2.14417	6.56e-05	0.00264382	Probable Xyloglucan Endotransglucosylase/Hydrolase Protein 12 [Arabidopsis Thaliana]
AT3G59710	2.14318	0.000901255	0.0180631	Rossmann-Fold Nad(P)-Binding Domain-Containing Protein [Arabidopsis Thaliana]
MSTRG.6918	2.14132	9.14e-05	0.00334399	Cytokinin Riboside 5&Apos;-Monophosphate Phosphoribohydrolase Log1-Like [Brassica Napus]
AT2G28305	2.14132	9.14e-05	0.00334399	Cytokinin Riboside 5&Apos;-Monophosphate Phosphoribohydrolase Log1 [Arabidopsis Thaliana]
AT1G30640	2.12166	0.000496148	0.0118787	Protein Kinase Family Protein [Arabidopsis Thaliana]
AT3G59740	2.11009	6.04e-09	1.22e-06	Concanavalin A-Like Lectin Kinase-Like Protein [Arabidopsis Thaliana]
AT1G25560	2.1033	0.000144738	0.0046895	Ap2/Erf And B3 Domain-Containing Transcription Repressor Tem1 [Arabidopsis Thaliana]
AT1G44350	2.09529	9.15e-13	4.95e-10	Iaa-Amino Acid Hydrolase Ilr1-Like 6 [Arabidopsis Thaliana]
AT3G25790	2.09228	4.35e-05	0.00189504	Myb-Like Transcription Factor Family Protein [Arabidopsis Thaliana]
AT5G35390	2.0912	0.000689883	0.015008	Probable Lrr Receptor-Like Serine/Threonine-Protein Kinase Rlk [Arabidopsis Thaliana]
AT2G40890	2.08824	0.000282207	0.00785006	Cytochrome P450 98A3 [Arabidopsis Thaliana]
AT2G34910	2.08531	2.94e-10	8.78e-08	Uncharacterized Protein [Arabidopsis Thaliana]
AT1G70640	2.08095	2.45e-07	3.06e-05	Octicosapeptide/Phox/Bem1P (Pb1) Domain-Containing Protein [Arabidopsis Thaliana]
AT5G49800	2.07176	7.81e-06	0.000511298	Lipid-Binding Start Domain-Containing Protein [Arabidopsis Thaliana]
AT5G56770	2.06339	0.000556829	0.0128571	Uncharacterized Protein [Arabidopsis Thaliana]
AT1G35610	2.06014	9.4e-05	0.0034254	F15O4.27 [Arabidopsis Thaliana]
AT3G10280	2.05596	0.000139079	0.00459277	3-Ketoacyl-Coa Synthase 14 [Arabidopsis Thaliana]
AT4G39700	2.05294	3.89e-05	0.00172818	Heavy Metal Transport/Detoxification Domain-Containing Protein [Arabidopsis Thaliana]
AT3G27510	2.04546	1.09e-05	0.000665331	Cysteine/Histidine-Rich C1 Domain Family Protein [Arabidopsis Thaliana]
AT3G27473	2.03784	8.31e-05	0.00312144	Cysteine/Histidine-Rich C1 Domain-Containing Protein [Arabidopsis Thaliana]
AT1G70410	2.03613	1.67e-12	8.31e-10	Beta Carbonic Anhydrase 4 [Arabidopsis Thaliana]
AT2G01300	2.02335	8.48e-15	6.67e-12	Uncharacterized Protein [Arabidopsis Thaliana]
AT3G14810	2.01869	0.000655559	0.0144306	Mechanosensitive Channel Of Small Conductance-Like 5 [Arabidopsis Thaliana]
AT4G38590	2.01646	0.000881184	0.0178116	Beta-Galactosidase 14 [Arabidopsis Thaliana]
AT3G12110	2.00795	2.33e-10	7.13e-08	Actin-11 [Arabidopsis Thaliana]
AT1G04370	2.00751	0.000906701	0.0181431	Ethylene-Responsive Transcription Factor 14 [Arabidopsis Thaliana]
AT5G61810	2.00624	1.22e-15	1.12e-12	Atp-Mg/Pi Transporter [Arabidopsis Thaliana]
AT4G24430	2.00278	0.00253109	0.0380615	Rhamnogalacturonate Lyase Family Protein [Arabidopsis Thaliana]
AT2G44830	1.995	1.67e-06	0.000154464	Protein Kinase [Arabidopsis Thaliana]
AT4G34210	1.9934	0.00188539	0.0307165	Skp1-Like Protein 11 [Arabidopsis Thaliana]
AT1G50050	1.9919	0.000487824	0.0117202	Putative Pathogenesis-Related Protein [Arabidopsis Thaliana]
AT3G53600	1.98958	1.58e-10	4.95e-08	C2H2-Type Zinc Finger Protein [Arabidopsis Thaliana]
AT1G66440	1.98379	1.51e-09	3.7e-07	Cysteine/Histidine-Rich C1 Domain-Containing Protein [Arabidopsis Thaliana]
MSTRG.114	1.97677	0.000838728	0.0171921	Hypothetical Protein Axx17_At1G01490 [Arabidopsis Thaliana]
AT3G10525	1.96941	4.53e-05	0.00195359	Cyclin-Dependent Protein Kinase Inhibitor Smr1 [Arabidopsis Thaliana]
AT1G75750	1.96561	4.23e-05	0.00185163	Ga-Responsive Gast1 Protein-Like Protein [Arabidopsis Thaliana]
AT5G52680	1.9571	0.000212696	0.00633766	Copper Transport Family Protein [Arabidopsis Thaliana]
MSTRG.9154	1.95637	0.000158453	0.00503346	Cysteine/Histidine-Rich C1 Domain Family Protein [Arabidopsis Thaliana]
AT3G06990	1.95637	0.000158453	0.00503346	Cysteine/Histidine-Rich C1 Domain-Containing Protein [Arabidopsis Thaliana]
AT3G48740	1.95519	0.00251977	0.0380428	Bidirectional Sugar Transporter Sweet11 [Arabidopsis Thaliana]
AT1G21550	1.95211	2.13e-06	0.00018307	Putative Calcium-Binding Protein Cml44 [Arabidopsis Thaliana]
AT5G45280	1.95108	2.2e-06	0.000188197	Pectinacetylesterase Family Protein [Arabidopsis Thaliana]
AT1G62320	1.95036	0.000780717	0.0162945	Erd (Early-Responsive To Dehydration Stress) Family Protein [Arabidopsis Thaliana]
AT3G28560	1.94466	0.00065075	0.0144294	Bcs1 Aaa-Type Atpase [Arabidopsis Thaliana]
AT1G05800	1.94124	7.49e-07	8e-05	Galactolipase Dongle [Arabidopsis Thaliana]
AT3G15670	1.94098	4.67e-06	0.000343144	Late Embryogenesis Abundant Protein (Lea) Family Protein [Arabidopsis Thaliana]
AT3G14370	1.94093	1.33e-05	0.000759027	Protein Kinase Wag2 [Arabidopsis Thaliana]
AT2G32200	1.93115	2.6e-11	1.04e-08	Uncharacterized Protein [Arabidopsis Thaliana]
AT5G54720	1.93046	7.54e-18	1.09e-14	Ankyrin Repeat-Containing Protein [Arabidopsis Thaliana]
AT5G54710	1.93046	7.54e-18	1.09e-14	Ankyrin Repeat Family Protein [Arabidopsis Thaliana]
AT5G15150	1.9303	0.00356494	0.0479537	Homeobox-Leucine Zipper Protein Hat7 [Arabidopsis Thaliana]
AT3G16800	1.92322	8.88e-12	3.78e-09	Putative Protein Phosphatase 2C [Arabidopsis Thaliana]
AT4G23730	1.92006	9.88e-10	2.54e-07	Galactose Mutarotase-Like Superfamily Protein [Arabidopsis Thaliana]
AT5G54170	1.91969	3.12e-05	0.00147924	Lipid-Binding Start Domain-Containing Protein [Arabidopsis Thaliana]
AT4G37850	1.91617	4.52e-05	0.00195197	Transcription Factor Bhlh25 [Arabidopsis Thaliana]
AT4G38420	1.91417	1.56e-05	0.000857602	Protein Sku5 Similar 9 [Arabidopsis Thaliana]
AT2G16900	1.91368	2.02e-06	0.000176746	Phospholipase-Like Protein (Pearli 4) Family [Arabidopsis Thaliana]
AT1G54040	1.91215	9.67e-09	1.82e-06	Epithiospecifier Protein [Arabidopsis Thaliana]
AT4G13420	1.90996	1.09e-07	1.57e-05	Potassium Transporter 5 [Arabidopsis Thaliana]
AT4G18425	1.90944	3.83e-06	0.000292413	Uncharacterized Protein [Arabidopsis Thaliana]
AT5G59480	1.90924	7.11e-08	1.1e-05	Haloacid Dehalogenase-Like Hydrolase (Had) Superfamily Protein [Arabidopsis Thaliana]
AT4G39290	1.90371	0.000499075	0.0118939	Putative F-Box/Kelch-Repeat Protein [Arabidopsis Thaliana]
MSTRG.12998	1.89659	0.00022683	0.00664834	Methionine Sulfoxide Reductase B6 [Arabidopsis Thaliana]
AT4G04840	1.89659	0.00022683	0.00664834	Methionine Sulfoxide Reductase B6 [Arabidopsis Thaliana]
AT2G16005	1.89619	0.00240615	0.0368636	Md-2-Related Lipid Recognition Domain-Containing Protein [Arabidopsis Thaliana]
AT5G59845	1.89433	0.00355033	0.0478658	Gibberellin-Regulated Protein [Arabidopsis Thaliana]
AT1G14520	1.89374	8.32e-05	0.00312144	Inositol Oxygenase 1 [Arabidopsis Thaliana]
AT1G58170	1.88899	4.3e-08	7.02e-06	Disease Resistance-Responsive (Dirigent-Like Protein) Family Protein [Arabidopsis Thaliana]
AT3G59730	1.88786	2.25e-06	0.000191995	Putative L-Type Lectin-Domain Containing Receptor Kinase V.6 [Arabidopsis Thaliana]
AT1G60360	1.88169	5.98e-05	0.00246281	Ring/U-Box Domain-Containing Protein [Arabidopsis Thaliana]
AT2G47150	1.88098	3.03e-06	0.000242566	Rossmann-Fold Nad(P)-Binding Domain-Containing Protein [Arabidopsis Thaliana]
AT4G21830	1.87678	2.68e-06	0.000218519	Peptide Methionine Sulfoxide Reductase B7 [Arabidopsis Thaliana]
AT1G70500	1.87257	9.11e-07	9.29e-05	Pectin Lyase-Like Protein [Arabidopsis Thaliana]
AT3G07000	1.86863	0.000141102	0.00461795	Cysteine/Histidine-Rich C1 Domain-Containing Protein [Arabidopsis Thaliana]
AT1G70800	1.86341	6.86e-09	1.37e-06	Protein Enhanced Bending 1 [Arabidopsis Thaliana]
AT3G23000	1.86058	1.18e-12	6.23e-10	Cbl-Interacting Serine/Threonine-Protein Kinase 7 [Arabidopsis Thaliana]
AT1G12150	1.85137	3.14e-08	5.37e-06	Uncharacterized Protein [Arabidopsis Thaliana]
AT2G36590	1.8452	7.39e-05	0.00287405	Proline Transporter 3 [Arabidopsis Thaliana]
AT1G06090	1.84224	0.000110827	0.00385563	Delta-9 Desaturase-Like 1 Protein [Arabidopsis Thaliana]
AT4G18450	1.83411	0.0020584	0.0329154	Ethylene-Responsive Transcription Factor Erf091 [Arabidopsis Thaliana]
AT5G52870	1.83372	0.000400656	0.0102634	Membrane-Associated Kinase Regulator Family Protein [Arabidopsis Thaliana]
AT2G05450	1.8333	0.00320253	0.0444253	Hypothetical Protein [Arabidopsis Thaliana]
AT1G80590	1.83075	3.31e-07	3.89e-05	Putative Wrky Transcription Factor 66 [Arabidopsis Thaliana]
AT1G52750	1.82739	0.000324069	0.00867964	Alpha/Beta-Hydrolases Superfamily Protein [Arabidopsis Thaliana]
AT4G35320	1.82069	4.85e-11	1.82e-08	Uncharacterized Protein [Arabidopsis Thaliana]
AT5G22870	1.81957	1.27e-05	0.000733141	Late Embryogenesis Abundant Hydroxyproline-Rich Glycoprotein [Arabidopsis Thaliana]
AT2G44230	1.80505	5.31e-10	1.52e-07	Uncharacterized Protein [Arabidopsis Thaliana]
AT5G02260	1.80033	0.00281366	0.0406361	Expansin A9 [Arabidopsis Thaliana]
AT5G26660	1.79991	0.000949116	0.0186892	Transcription Factor Myb86 [Arabidopsis Thaliana]
AT2G30990	1.79345	1.07e-05	0.000659621	Uncharacterized Protein [Arabidopsis Thaliana]
AT5G52670	1.79299	0.00075861	0.0160875	Putative Copper Transport Protein [Arabidopsis Thaliana]
AT1G29230	1.79265	0.00297008	0.0420297	Cbl-Interacting Serine/Threonine-Protein Kinase 18 [Arabidopsis Thaliana]
AT3G22415	1.79076	0.000388536	0.0100136	Uncharacterized Protein [Arabidopsis Thaliana]
MSTRG.14703	1.78994	1.5e-07	2.05e-05	Lorelei-Like-Gpi Anchored Protein 3 [Arabidopsis Thaliana]
AT4G28280	1.78994	1.5e-07	2.05e-05	Lorelei-Like-Gpi Anchored Protein 3 [Arabidopsis Thaliana]
AT5G39760	1.78945	1.2e-09	3e-07	Homeobox Protein 23 [Arabidopsis Thaliana]
AT3G27960	1.78924	0.00154307	0.0269679	Tetratricopeptide Repeat Domain-Containing Protein [Arabidopsis Thaliana]
AT3G18950	1.78868	7.62e-05	0.00292438	Wd40 Domain-Containing Protein [Arabidopsis Thaliana]
AT4G35350	1.78728	0.001487	0.0261996	Xylem Cysteine Proteinase 1 [Arabidopsis Thaliana]
AT1G15630	1.78725	0.000311856	0.00842207	Uncharacterized Protein [Arabidopsis Thaliana]
AT2G34930	1.78408	0.00155085	0.0270492	Disease Resistance Family Protein / Lrr Family Protein [Arabidopsis Thaliana]
AT1G25988	1.78185	0.000768298	0.0162243	Uncharacterized Protein [Arabidopsis Thaliana]
AT4G21840	1.77566	0.00175527	0.0292203	Methionine Sulfoxide Reductase B8 [Arabidopsis Thaliana]
AT1G75860	1.77365	1.66e-07	2.2e-05	Uncharacterized Protein [Arabidopsis Thaliana]
AT3G23030	1.77282	0.0031094	0.0433862	Auxin-Responsive Protein Iaa2 [Arabidopsis Thaliana]
AT2G41830	1.77063	0.00161902	0.0277533	Uncharacterized Protein [Arabidopsis Thaliana]
AT5G52120	1.76899	8.84e-16	8.79e-13	F-Box Protein Pp2-A14 [Arabidopsis Thaliana]
AT2G26520	1.76301	0.00148813	0.0262018	Uncharacterized Protein [Arabidopsis Thaliana]
AT1G35625	1.76015	2.98e-05	0.0014411	Ring/U-Box Domain-Containing Protein [Arabidopsis Thaliana]
AT5G43380	1.75983	1.61e-12	8.2e-10	Type One Serine/Threonine Protein Phosphatase 6 [Arabidopsis Thaliana]
AT4G22214	1.75511	0.00112482	0.0212493	Defensin-Like Protein 99 [Arabidopsis Thaliana]
AT3G21320	1.75213	2.17e-05	0.00113152	Uncharacterized Protein [Arabidopsis Thaliana]
AT3G57460	1.7512	1.61e-05	0.00087733	Catalytic/ Metal Ion Binding / Metalloendopeptidase/ Zinc Ion Binding Protein [Arabidopsis Thaliana]
AT5G53050	1.75111	3.69e-14	2.46e-11	Hydrolase, Alpha/Beta Fold Family Protein [Arabidopsis Thaliana]
AT1G26770	1.7482	0.000401789	0.0102634	Expansin A10 [Arabidopsis Thaliana]
AT5G56580	1.74664	1.04e-09	2.64e-07	Mitogen-Activated Protein Kinase Kinase 6 [Arabidopsis Thaliana]
AT1G20450	1.73934	3.86e-06	0.000293996	Dehydrin Erd10 [Arabidopsis Thaliana]
AT4G19530	1.7321	2.76e-09	6.11e-07	Tir-Nbs-Lrr Class Disease Resistance Protein [Arabidopsis Thaliana]
MSTRG.13981	1.7321	2.76e-09	6.11e-07	Disease Resistance Protein (Tir-Nbs-Lrr Class) Family [Arabidopsis Thaliana]
AT4G19540	1.7321	2.76e-09	6.11e-07	Iron-Sulfur Protein Required For Nadh Dehydrogenase [Arabidopsis Thaliana]
AT3G55646	1.73141	0.00219515	0.034465	Uncharacterized Protein [Arabidopsis Thaliana]
AT2G37540	1.73105	0.000351234	0.00927322	Rossmann-Fold Nad(P)-Binding Domain-Containing Protein [Arabidopsis Thaliana]
MSTRG.14093	1.73035	0.000874683	0.0177389	Gibberellin 20-Oxidase-Like Protein [Arabidopsis Thaliana]
AT4G21200	1.73035	0.000874683	0.0177389	Gibberellin 2-Beta-Dioxygenase 8 [Arabidopsis Thaliana]
AT3G10470	1.72692	0.000622859	0.0139595	C2H2-Type Zinc Finger Protein [Arabidopsis Thaliana]
AT3G27170	1.72629	1.29e-12	6.68e-10	Chloride Channel Protein Clc-B [Arabidopsis Thaliana]
AT5G52660	1.72386	0.000876249	0.0177389	Myb Family Transcription Factor [Arabidopsis Thaliana]
AT5G56160	1.71955	8.02e-10	2.15e-07	Sec14P-Like Phosphatidylinositol Transfer-Like Protein [Arabidopsis Thaliana]
AT4G22758	1.71829	6.67e-11	2.41e-08	Uncharacterized Protein [Arabidopsis Thaliana]
MSTRG.14230	1.71829	6.67e-11	2.41e-08	Ppr Containing Protein [Arabidopsis Thaliana]
AT2G26370	1.71599	0.00188317	0.0306998	Md-2-Related Lipid Recognition Domain-Containing Protein [Arabidopsis Thaliana]
MSTRG.6762	1.71599	0.00188317	0.0306998	Md-2-Related Lipid Recognition Domain-Containing Protein [Arabidopsis Thaliana]
AT1G68180	1.71443	0.00164863	0.0280386	Ring/U-Box Domain-Containing Protein [Arabidopsis Thaliana]
AT2G28650	1.7138	3.11e-05	0.00147924	Exocyst Subunit Exo70 Family Protein H8 [Arabidopsis Thaliana]
AT2G28460	1.70971	0.000194874	0.00596411	Cysteine/Histidine-Rich C1 Domain Family Protein [Arabidopsis Thaliana]
AT4G18080	1.7067	1.07e-05	0.000660851	Uncharacterized Protein [Arabidopsis Thaliana]
AT1G53870	1.70592	5.58e-05	0.00231098	Tub_2 Domain-Containing Protein [Arabidopsis Thaliana]
MSTRG.3345	1.70592	5.58e-05	0.00231098	Lurp-One-Like Protein (Duf567) [Arabidopsis Thaliana]
AT2G25240	1.69944	7.84e-06	0.000511298	Serpin Ccp3 [Arabidopsis Thaliana]
AT5G52400	1.69871	7.28e-05	0.00284605	Cytochrome P450, Family 715, Subfamily A, Polypeptide 1 [Arabidopsis Thaliana]
AT5G52410	1.69871	7.28e-05	0.00284605	Uncharacterized Protein [Arabidopsis Thaliana]
AT5G01120	1.69304	0.000377693	0.00983175	Uncharacterized Protein [Arabidopsis Thaliana]
AT1G48330	1.69061	0.000607447	0.0137634	Uncharacterized Protein [Arabidopsis Thaliana]
MSTRG.13017	1.68823	0.00259876	0.0386634	F-Box Family Protein [Arabidopsis Thaliana]
AT4G05010	1.68823	0.00259876	0.0386634	F-Box Protein [Arabidopsis Thaliana]
AT1G53890	1.68801	8.16e-05	0.00308187	Uncharacterized Protein [Arabidopsis Thaliana]
AT5G53750	1.68155	5.04e-05	0.00212669	Cbs Domain-Containing Protein [Arabidopsis Thaliana]
MSTRG.105	1.67659	1.01e-05	0.000632002	Hypothetical Protein At1G02490 [Arabidopsis Thaliana]
AT5G43890	1.6667	4.69e-06	0.000343789	Probable Indole-3-Pyruvate Monooxygenase Yucca5 [Arabidopsis Thaliana]
AT3G59350	1.65816	1.08e-06	0.000105403	Pti1-Like Tyrosine-Protein Kinase 3 [Arabidopsis Thaliana]
AT5G38710	1.65681	2.46e-05	0.00124585	Proline Dehydrogenase 2 [Arabidopsis Thaliana]
MSTRG.18076	1.65681	2.46e-05	0.00124585	Proline Oxidase Precursor [Arabidopsis Thaliana]
AT5G54180	1.65608	0.000448368	0.0111035	Plastid Transcriptionally Active Protein 15 [Arabidopsis Thaliana]
AT2G47140	1.65351	1.62e-09	3.93e-07	Short-Chain Dehydrogenase Reductase 5 [Arabidopsis Thaliana]
AT5G02940	1.65185	5.28e-10	1.52e-07	Uncharacterized Protein [Arabidopsis Thaliana]
AT5G17490	1.63953	3.35e-14	2.35e-11	Della Protein Rgl3 [Arabidopsis Thaliana]
AT4G05020	1.63759	0.000105861	0.00373291	Nad(P)H Dehydrogenase B2 [Arabidopsis Thaliana]
AT4G17090	1.635	0.000146	0.0047092	Beta-Amylase [Arabidopsis Thaliana]
AT4G34320	1.63402	0.000126424	0.00427223	Uncharacterized Protein [Arabidopsis Thaliana]
AT1G52140	1.63379	0.00298748	0.042161	Uncharacterized Protein [Arabidopsis Thaliana]
MSTRG.17860	1.63309	0.00170858	0.0286637	Mannose-Binding Lectin Superfamily Protein [Arabidopsis Thaliana]
AT5G28520	1.63309	0.00170858	0.0286637	Mannose-Binding Lectin-Like Protein [Arabidopsis Thaliana]
AT5G02230	1.63175	4.75e-06	0.000347118	Haloacid Dehalogenase-Like Hydrolase Superfamily Protein [Arabidopsis Thaliana]
AT1G72416	1.62883	0.000438194	0.010935	Chaperone Dnaj-Domain Containing Protein [Arabidopsis Thaliana]
AT4G13870	1.62691	0.00091532	0.0182312	Werner Syndrome-Like Exonuclease [Arabidopsis Thaliana]
AT4G28290	1.62151	0.000140208	0.00460028	Uncharacterized Protein [Arabidopsis Thaliana]
AT4G37620	1.61996	0.00118309	0.0220301	Putative Protein [Arabidopsis Thaliana]
AT1G10550	1.61798	3.32e-05	0.00155417	Probable Xyloglucan Endotransglucosylase/Hydrolase Protein 33 [Arabidopsis Thaliana]
AT5G20230	1.61759	6.23e-06	0.000427696	Blue-Copper-Binding Protein [Arabidopsis Thaliana]
AT5G43040	1.61633	1.78e-05	0.000958295	Cysteine/Histidine-Rich C1 Domain-Containing Protein [Arabidopsis Thaliana]
AT5G54020	1.61389	0.00015593	0.00497816	Cysteine/Histidine-Rich C1 Domain Family Protein [Arabidopsis Thaliana]
AT5G40540	1.61343	3.56e-15	2.98e-12	Protein Kinase Family Protein [Arabidopsis Thaliana]
AT3G50410	1.5991	3.39e-06	0.000267746	Dof Zinc Finger Protein Dof3.4 [Arabidopsis Thaliana]
AT2G26380	1.59903	0.000131662	0.00439772	Leucine-Rich Repeat-Containing Protein [Arabidopsis Thaliana]
AT1G19940	1.59896	0.00369697	0.0492796	Glycosyl Hydrolase 9B5 [Arabidopsis Thaliana]
AT3G16440	1.59746	0.00258719	0.038623	Myrosinase-Binding Protein-Like Protein-300B [Arabidopsis Thaliana]
AT4G13440	1.59472	8.4e-05	0.00314626	Ef-Hand, Calcium Binding Motif-Containing Protein [Arabidopsis Thaliana]
AT1G05000	1.59288	1.29e-05	0.000742178	Atypical Dual-Speci###City Phosphatase 1 [Arabidopsis Thaliana]
AT1G64760	1.59183	7.23e-11	2.57e-08	O-Glycosyl Hydrolases Family 17 Protein [Arabidopsis Thaliana]
AT1G20070	1.59058	8.13e-10	2.15e-07	Uncharacterized Protein [Arabidopsis Thaliana]
AT4G30090	1.58614	7.48e-06	0.000494034	Uncharacterized Protein [Arabidopsis Thaliana]
AT2G32190	1.58341	0.000211413	0.00633425	Uncharacterized Protein [Arabidopsis Thaliana]
AT1G58160	1.58188	8.97e-05	0.00330085	Pseudo [Arabidopsis Thaliana]
MSTRG.3614	1.58188	8.97e-05	0.00330085	Lectin [Arabidopsis Thaliana]
AT3G11490	1.58166	1.36e-05	0.000764128	Rac Gtpase Activating Protein [Arabidopsis Thaliana]
AT2G14095	1.5813	0.00212963	0.0336808	Uncharacterized Protein [Arabidopsis Thaliana]
AT3G19380	1.58054	1.64e-07	2.2e-05	U-Box Domain-Containing Protein 25 [Arabidopsis Thaliana]
AT2G29410	1.57971	0.000150783	0.00483718	Metal Tolerance Protein B1 [Arabidopsis Thaliana]
AT3G60260	1.57746	2.24e-09	5.13e-07	Elmo/Ced-12 Domain-Containing Protein [Arabidopsis Thaliana]
AT5G19380	1.57435	8.1e-09	1.6e-06	Crt (Chloroquine-Resistance Transporter)-Like Transporter 1 [Arabidopsis Thaliana]
AT2G01150	1.57381	9.12e-18	1.25e-14	Putative E3 Ubiquitin-Protein Ligase Rha2B [Arabidopsis Thaliana]
AT2G27500	1.57357	5.83e-09	1.2e-06	Putative Glucan Endo-1,3-Beta-Glucosidase [Arabidopsis Thaliana]
AT3G52820	1.57199	0.000662896	0.0145551	Purple Acid Phosphatase 22 [Arabidopsis Thaliana]
AT1G70130	1.56849	9.4e-08	1.38e-05	Putative L-Type Lectin-Domain Containing Receptor Kinase V.2 [Arabidopsis Thaliana]
AT3G01513	1.56598	2.47e-12	1.12e-09	Uncharacterized Protein [Arabidopsis Thaliana]
AT3G01510	1.56598	2.47e-12	1.12e-09	Phosphoglucan Phosphatase Lsf1 [Arabidopsis Thaliana]
AT1G59820	1.56259	9.8e-10	2.54e-07	Phospholipid-Transporting Atpase 3 [Arabidopsis Thaliana]
AT3G56200	1.55742	6.83e-10	1.85e-07	Putative Amino Acid Transporter [Arabidopsis Thaliana]
AT5G07070	1.555	1.2e-14	8.66e-12	Cbl-Interacting Protein Kinase 2 [Arabidopsis Thaliana]
AT5G01335	1.55456	8.38e-06	0.000538363	F14N23.4 [Arabidopsis Thaliana]
AT2G47950	1.54931	3.01e-05	0.00145249	Uncharacterized Protein [Arabidopsis Thaliana]
AT1G12260	1.54768	0.00226476	0.0351749	Nac Domain-Containing Protein 7 [Arabidopsis Thaliana]
AT3G14260	1.54467	2.67e-10	8.07e-08	Lurp-One-Related 11 Protein [Arabidopsis Thaliana]
AT1G11000	1.54416	3.14e-13	1.77e-10	Mlo-Like Protein 4 [Arabidopsis Thaliana]
AT5G19070	1.54382	1.76e-06	0.000159894	Snare Associated Golgi Family Protein [Arabidopsis Thaliana]
AT4G05100	1.54181	3.63e-06	0.000282769	Myb Domain Protein 74 [Arabidopsis Thaliana]
AT4G27940	1.53751	1.03e-05	0.000638926	Manganese Tracking Factor For Mitochondrial Sod2 [Arabidopsis Thaliana]
MSTRG.18789	1.53464	8.58e-08	1.28e-05	Adenine Nucleotide Alpha Hydrolases-Like Superfamily Protein [Arabidopsis Thaliana]
AT5G47740	1.53464	8.58e-08	1.28e-05	Adenine Nucleotide Alpha Hydrolases-Like Superfamily Protein [Arabidopsis Thaliana]
AT3G61390	1.53321	7.28e-08	1.1e-05	U-Box Domain-Containing Protein 36 [Arabidopsis Thaliana]
AT3G61400	1.53321	7.28e-08	1.1e-05	1-Aminocyclopropane-1-Carboxylate Oxidase-Like 8 [Arabidopsis Thaliana]
MSTRG.12452	1.53321	7.28e-08	1.1e-05	2-Oxoglutarate (2Og) And Fe(Ii)-Dependent Oxygenase Superfamily Protein [Arabidopsis Thaliana]
AT4G29930	1.53294	0.00115369	0.0216343	Transcription Factor Bhlh27 [Arabidopsis Thaliana]
AT3G25780	1.53233	0.00109717	0.0208454	Allene Oxide Cyclase 3 [Arabidopsis Thaliana]
AT5G50370	1.53116	1.89e-12	9.27e-10	Adenylate Kinase 2 [Arabidopsis Thaliana]
AT5G16000	1.52711	0.00304052	0.0427006	Nsp-Interacting Kinase 1 [Arabidopsis Thaliana]
AT3G05580	1.52058	6.08e-06	0.000421718	Serine/Threonine-Protein Phosphatase Pp1 Isozyme 9 [Arabidopsis Thaliana]
AT5G41390	1.51374	0.000839301	0.0171921	Plac8 Family Protein [Arabidopsis Thaliana]
AT4G36010	1.51337	5.6e-09	1.16e-06	Pathogenesis-Related Thaumatin Family Protein [Arabidopsis Thaliana]
AT5G26190	1.51099	0.00291235	0.0415842	Cysteine/Histidine-Rich C1 Domain-Containing Protein [Arabidopsis Thaliana]
AT4G21570	1.51096	1.86e-05	0.000991626	Uncharacterized Protein [Arabidopsis Thaliana]
MSTRG.5408	1.50826	0.000162063	0.00512834	Abc Transporter G Family Member 7 Isoform X1 [Capsella Rubella]
AT1G23480	1.50812	2.37e-05	0.00120984	Putative Mannan Synthase 3 [Arabidopsis Thaliana]
AT5G50950	1.50631	9.8e-05	0.00350934	Fumarate Hydratase 2 [Arabidopsis Thaliana]
AT5G65274	1.50558	6.9e-07	7.49e-05	Arp2/3 Complex Subunit P16-Arc [Arabidopsis Thaliana]
MSTRG.20204	1.50558	6.9e-07	7.49e-05	Predicted: Actin-Related Protein 2/3 Complex Subunit 5B-Like Isoform X1 [Camelina Sativa]
AT4G13110	1.50412	0.000241812	0.00698857	Bsd Domain-Containing Protein [Arabidopsis Thaliana]
MSTRG.18345	1.49881	0.00232216	0.0358093	Cell Wall Protein Dan4-Like [Brassica Napus]
AT5G42280	1.49881	0.00232216	0.0358093	Cysteine/Histidine-Rich C1 Domain-Containing Protein [Arabidopsis Thaliana]
AT3G19830	1.49765	0.000276873	0.00770995	Protein Ntmc2T5.2 [Arabidopsis Thaliana]
AT4G15236	1.49433	2.45e-07	3.06e-05	Abc Transporter G Family Member 43 [Arabidopsis Thaliana]
AT5G49900	1.48867	8.99e-07	9.22e-05	Beta-Glucosidase, Gba2 Type Family Protein [Arabidopsis Thaliana]
AT4G27530	1.48735	0.00262648	0.0388184	Uncharacterized Protein [Arabidopsis Thaliana]
AT2G02130	1.48273	0.00195327	0.0315845	Defensin-Like Protein 1 [Arabidopsis Thaliana]
AT5G25370	1.4817	1.55e-05	0.000855714	Phospholipase D Alpha 3 [Arabidopsis Thaliana]
AT1G44050	1.48126	1.41e-07	1.95e-05	Cysteine/Histidine-Rich C1-Like Domain-Containing Protein [Arabidopsis Thaliana]
AT3G03200	1.47721	0.000316953	0.00853307	Nac Domain Containing Protein 45 [Arabidopsis Thaliana]
AT2G41880	1.47613	2.21e-05	0.00114753	Guanylate Kinase 1 [Arabidopsis Thaliana]
MSTRG.15807	1.4758	6.02e-10	1.66e-07	Lurp-One-Like Protein (Duf567) [Arabidopsis Thaliana]
AT5G01750	1.4758	6.02e-10	1.66e-07	Uncharacterized Protein [Arabidopsis Thaliana]
AT5G05440	1.47397	0.00360247	0.0483178	Abscisic Acid Receptor Pyl5 [Arabidopsis Thaliana]
AT3G50260	1.47348	2.19e-09	5.12e-07	Ethylene-Responsive Transcription Factor Erf011 [Arabidopsis Thaliana]
AT5G23850	1.4716	0.000268201	0.00751688	Uncharacterized Protein [Arabidopsis Thaliana]
AT2G21130	1.47135	0.00182882	0.0300624	Peptidyl-Prolyl Cis-Trans Isomerase Cyp19-2 [Arabidopsis Thaliana]
AT3G13640	1.4695	0.000300591	0.00818597	Abc Transporter E Family Member 1 [Arabidopsis Thaliana]
AT1G02860	1.46917	0.00217985	0.034287	E3 Ubiquitin-Protein Ligase Bah1 [Arabidopsis Thaliana]
AT5G65320	1.46734	0.000210498	0.00632297	Transcription Factor Bhlh99 [Arabidopsis Thaliana]
AT5G13220	1.46383	0.000456097	0.011252	Protein Tify 9 [Arabidopsis Thaliana]
AT1G51950	1.46198	4.69e-05	0.00200103	Auxin-Responsive Protein Iaa18 [Arabidopsis Thaliana]
AT5G02350	1.46147	0.00282754	0.0407146	Cysteine/Histidine-Rich C1 Domain-Containing Protein [Arabidopsis Thaliana]
AT1G07650	1.45715	2.34e-05	0.00120147	Leucine-Rich Repeat Transmembrane Protein Kinase [Arabidopsis Thaliana]
AT1G61740	1.45659	3.08e-05	0.00147524	Sulfite Exporter Taue/Safe Family Protein [Arabidopsis Thaliana]
AT2G17660	1.45632	0.000778155	0.0162735	Rpm1-Interacting Protein 4-Like Protein [Arabidopsis Thaliana]
AT4G27720	1.45308	7.46e-11	2.58e-08	Major Facilitator Protein [Arabidopsis Thaliana]
AT1G59850	1.44619	2.59e-05	0.00128733	Arm Repeat Superfamily Protein [Arabidopsis Thaliana]
AT1G69580	1.44542	0.000189554	0.00582824	Homeodomain-Like Superfamily Protein [Arabidopsis Thaliana]
AT1G02400	1.44483	2.83e-05	0.00138661	Gibberellin 2-Oxidase 6 [Arabidopsis Thaliana]
AT3G14170	1.44252	0.000951406	0.0187201	Uncharacterized Protein [Arabidopsis Thaliana]
AT1G28375	1.44168	0.00296463	0.0419755	Uncharacterized Protein [Arabidopsis Thaliana]
AT1G04570	1.43985	2.22e-07	2.85e-05	Probable Folate-Biopterin Transporter [Arabidopsis Thaliana]
AT5G14960	1.43549	0.00020759	0.00626463	Dp-E2F-Like 2 [Arabidopsis Thaliana]
AT4G37430	1.43522	0.00333023	0.0457056	Cytochrome P450 81F1 [Arabidopsis Thaliana]
AT2G17650	1.4349	1.01e-10	3.4e-08	Putative Amp-Binding Protein [Arabidopsis Thaliana]
AT1G75620	1.42886	0.00179403	0.0296375	Glyoxal Oxidase-Related Protein [Arabidopsis Thaliana]
AT1G09575	1.42762	6.24e-08	9.84e-06	Uncharacterized Protein [Arabidopsis Thaliana]
AT3G56350	1.42541	0.00183763	0.0301848	Iron/Manganese Superoxide Dismutase Family Protein [Arabidopsis Thaliana]
AT5G01050	1.42037	6.35e-05	0.00258214	Laccase-9 [Arabidopsis Thaliana]
AT1G26200	1.41829	0.00252347	0.0380498	Tram, Lag1 And Cln8 (Tlc) Lipid-Sensing Domain Containing Protein [Arabidopsis Thaliana]
AT1G16370	1.41549	0.00117118	0.0218831	Organic Cation/Carnitine Transporter 6 [Arabidopsis Thaliana]
AT2G23340	1.41548	0.00112743	0.0212493	Erf/Ap2 Transcription Factor Dear3 [Arabidopsis Thaliana]
AT3G05320	1.41389	1.17e-05	0.000705452	O-Fucosyltransferase Family Protein [Arabidopsis Thaliana]
AT3G15200	1.41299	2.03e-06	0.000176746	Pentatricopeptide Repeat-Containing Protein [Arabidopsis Thaliana]
AT4G36830	1.41237	5.6e-07	6.29e-05	Protein Hos3-1 [Arabidopsis Thaliana]
AT5G54380	1.40615	5.93e-08	9.45e-06	Receptor-Like Protein Kinase Theseus 1 [Arabidopsis Thaliana]
AT3G05550	1.40599	6.11e-05	0.00250834	Hypoxia-Responsive Family Protein [Arabidopsis Thaliana]
AT1G04160	1.40575	0.00146871	0.0259303	Myosin Xi B [Arabidopsis Thaliana]
AT2G32210	1.40556	2.48e-07	3.07e-05	Uncharacterized Protein [Arabidopsis Thaliana]
AT2G24320	1.40123	0.000634254	0.0141294	Alpha/Beta-Hydrolases Superfamily Protein [Arabidopsis Thaliana]
AT2G24330	1.40123	0.000634254	0.0141294	Uncharacterized Protein [Arabidopsis Thaliana]
AT4G30530	1.39801	2.56e-06	0.0002123	Gamma-Glutamyl Peptidase 1 [Arabidopsis Thaliana]
AT1G75700	1.38603	1.23e-06	0.000117775	Hva22-Like Protein G [Arabidopsis Thaliana]
AT5G17260	1.38566	0.000248246	0.00707644	Nac Domain Containing Protein 86 [Arabidopsis Thaliana]
AT5G09640	1.38321	0.0013989	0.0250801	Serine Carboxypeptidase-Like 19 [Arabidopsis Thaliana]
AT5G65280	1.37843	2.09e-10	6.45e-08	Protein Gcr2-Like 1 [Arabidopsis Thaliana]
AT2G27930	1.37491	0.00103694	0.0198172	Platz Transcription Factor Family Protein [Arabidopsis Thaliana]
MSTRG.3828	1.37293	0.00123499	0.0227155	Beta-Glucosidase 45 [Arabidopsis Thaliana]
AT1G61810	1.37293	0.00123499	0.0227155	Beta-Glucosidase 45 [Arabidopsis Thaliana]
AT2G46810	1.37257	0.000732114	0.0156874	Transcription Factor Bhlh70 [Arabidopsis Thaliana]
AT3G18400	1.37126	0.000781043	0.0162945	Nac Domain Containing Protein 58 [Arabidopsis Thaliana]
AT1G14600	1.37073	8.47e-09	1.64e-06	Putative Myb Family Transcription Factor [Arabidopsis Thaliana]
AT1G14590	1.37073	8.47e-09	1.64e-06	Nucleotide-Diphospho-Sugar Transferase Family Protein [Arabidopsis Thaliana]
AT1G53700	1.36745	0.00254175	0.0381748	Protein Wag1 [Arabidopsis Thaliana]
AT2G34540	1.36697	0.000917927	0.0182691	Uncharacterized Protein [Arabidopsis Thaliana]
AT5G11080	1.36416	0.00226428	0.0351749	Ubiquitin Family Protein [Arabidopsis Thaliana]
AT4G28190	1.36321	0.000383922	0.00993414	Protein Ultrapetala 1 [Arabidopsis Thaliana]
AT5G46530	1.36272	4.47e-05	0.00193783	Awpm-19-Like Family Protein [Arabidopsis Thaliana]
MSTRG.2081	1.36084	6.86e-05	0.00272361	T24P13.11 [Arabidopsis Thaliana]
AT1G26730	1.36084	6.86e-05	0.00272361	Phosphate Transporter Pho1-7 [Arabidopsis Thaliana]
AT4G22970	1.35849	2.48e-06	0.000206064	Separase-Like Protein [Arabidopsis Thaliana]
AT3G54990	1.35733	0.000215452	0.00639775	Ap2-Like Ethylene-Responsive Transcription Factor Smz [Arabidopsis Thaliana]
AT2G44000	1.35048	0.000655316	0.0144306	Late Embryogenesis Abundant Hydroxyproline-Rich Glycoprotein [Arabidopsis Thaliana]
AT5G59090	1.3503	0.002182	0.0343002	Subtilase 4.12 [Arabidopsis Thaliana]
AT2G23100	1.35005	4.65e-05	0.00199332	Cysteine/Histidine-Rich C1 Domain-Containing Protein [Arabidopsis Thaliana]
AT1G72510	1.34682	1.91e-07	2.51e-05	Uncharacterized Protein [Arabidopsis Thaliana]
AT2G45400	1.34644	0.00178782	0.0295726	Brassinosteroid Metabolic Pathway Protein Ben1 [Arabidopsis Thaliana]
MSTRG.19122	1.34618	1.94e-09	4.62e-07	Trab Family Protein [Arabidopsis Thaliana]
AT5G52030	1.34618	1.94e-09	4.62e-07	Trab Family Protein [Arabidopsis Thaliana]
AT4G30210	1.3457	2.04e-07	2.65e-05	Nadph--Cytochrome P450 Reductase 2 [Arabidopsis Thaliana]
AT4G37700	1.34562	0.00132448	0.0239542	Uncharacterized Protein [Arabidopsis Thaliana]
AT3G14205	1.34519	2.1e-09	4.96e-07	Phosphoinositide Phosphatase Family Protein [Arabidopsis Thaliana]
AT3G06778	1.34185	0.00357069	0.0479659	Dnaj-Domain-Containing Protein [Arabidopsis Thaliana]
MSTRG.5511	1.3413	1.16e-07	1.66e-05	Cysteine/Histidine-Rich C1 Domain Family Protein [Arabidopsis Thaliana]
AT2G02680	1.3413	1.16e-07	1.66e-05	Cysteine/Histidine-Rich C1 Domain-Containing Protein [Arabidopsis Thaliana]
AT1G01470	1.34039	0.000467238	0.0114723	Putative Desiccation-Related Protein Lea14 [Arabidopsis Thaliana]
AT1G08160	1.34005	3.77e-05	0.00169623	Uncharacterized Protein [Arabidopsis Thaliana]
AT3G15115	1.33401	0.000315822	0.00852031	Uncharacterized Protein [Arabidopsis Thaliana]
AT3G01670	1.33104	0.00098815	0.0192245	Unknown Protein [Arabidopsis Thaliana]
AT2G44450	1.32934	7.64e-07	8.07e-05	Beta Glucosidase 15 [Arabidopsis Thaliana]
AT5G02220	1.32884	0.00280823	0.0406025	Uncharacterized Protein [Arabidopsis Thaliana]
AT5G10300	1.32824	2.28e-07	2.9e-05	Methyl Esterase 5 [Arabidopsis Thaliana]
AT4G29690	1.32331	0.000809007	0.0167034	Alkaline-Phosphatase-Like Protein [Arabidopsis Thaliana]
AT4G27070	1.32312	1.32e-05	0.000756841	Tryptophan Synthase Beta Chain [Arabidopsis Thaliana]
AT1G73370	1.32305	0.000739201	0.0157767	Sucrose Synthase 6 [Arabidopsis Thaliana]
AT3G55440	1.32034	0.000135944	0.00451169	Triosephosphate Isomerase [Arabidopsis Thaliana]
AT3G10986	1.32029	1.19e-05	0.000711881	Uncharacterized Protein [Arabidopsis Thaliana]
AT1G55420	1.31953	2.7e-05	0.00133678	Cysteine/Histidine-Rich C1 Domain-Containing Protein [Arabidopsis Thaliana]
AT2G33760	1.31731	0.00115228	0.0216234	Pentatricopeptide Repeat-Containing Protein [Arabidopsis Thaliana]
AT5G01340	1.30872	0.000730692	0.0156874	Mitochondrial Substrate Carrier Family Protein [Arabidopsis Thaliana]
AT3G47420	1.30853	1.18e-06	0.00011318	Putative Glycerol-3-Phosphate Transporter 1 [Arabidopsis Thaliana]
AT1G02310	1.30769	0.000175325	0.0054756	Mannan Endo-1,4-Beta-Mannosidase 1 [Arabidopsis Thaliana]
AT5G56760	1.30633	0.00330852	0.0454798	Serine Acetyltransferase 1;1 [Arabidopsis Thaliana]
AT5G56720	1.30633	0.00275019	0.0400762	Malate Dehydrogenase [Arabidopsis Thaliana]
AT4G17785	1.30225	0.000795743	0.016482	Transcription Factor Myb39 [Arabidopsis Thaliana]
AT2G02250	1.29977	0.00291687	0.0415942	Phloem Protein 2-B2 [Arabidopsis Thaliana]
AT1G78210	1.29694	0.00256253	0.0383514	Alpha/Beta-Hydrolases Superfamily Protein [Arabidopsis Thaliana]
AT4G22590	1.29652	0.000816139	0.0167972	Trehalose-Phosphate Phosphatase G [Arabidopsis Thaliana]
AT3G47180	1.29606	0.00132431	0.0239542	C3Hc4 Type Ring Finger Protein [Arabidopsis Thaliana]
AT1G69150	1.29425	0.0014101	0.0251348	Cysteine/Histidine-Rich C1 Domain-Containing Protein [Arabidopsis Thaliana]
AT1G63090	1.2941	5.21e-06	0.000365275	Phloem Protein 2-A11 [Arabidopsis Thaliana]
AT5G05590	1.29337	0.00298668	0.042161	Phosphoribosylanthranilate Isomerase 2 [Arabidopsis Thaliana]
AT3G20570	1.29314	5.01e-05	0.00211727	Early Nodulin-Like Protein 9 [Arabidopsis Thaliana]
AT2G47520	1.29123	0.000776798	0.01627	Ethylene-Responsive Transcription Factor Erf071 [Arabidopsis Thaliana]
AT3G07250	1.28955	0.0037262	0.0495904	Nuclear Transport Factor 2 And Rna Recognition Motif Domain-Containing Protein [Arabidopsis Thaliana]
AT3G60090	1.28903	0.0012733	0.0232717	Vq Motif-Containing Protein [Arabidopsis Thaliana]
MSTRG.15091	1.28729	3.45e-05	0.00160097	Glycine-Rich Cell Wall Structural Protein 1-Like [Capsella Rubella]
AT4G32920	1.28729	3.45e-05	0.00160097	Glycine-Rich Protein [Arabidopsis Thaliana]
AT3G12700	1.28636	0.000687625	0.0149825	Aspartyl Protease Family Protein [Arabidopsis Thaliana]
AT1G15010	1.28502	1.56e-07	2.12e-05	Uncharacterized Protein [Arabidopsis Thaliana]
AT5G04840	1.28388	0.00127615	0.023301	Bzip Protein [Arabidopsis Thaliana]
AT1G12600	1.28299	0.000975258	0.0190594	Udp-Galactose/Udp-Glucose Transporter 4 [Arabidopsis Thaliana]
AT1G23210	1.28108	0.000714297	0.0154099	Glycosyl Hydrolase 9B6 [Arabidopsis Thaliana]
AT2G25690	1.28105	7.24e-05	0.00283835	Uncharacterized Protein [Arabidopsis Thaliana]
AT5G18970	1.27987	2.97e-05	0.0014411	Awpm-19-Like Protein [Arabidopsis Thaliana]
AT5G13560	1.27875	0.000463296	0.0114079	Uncharacterized Protein [Arabidopsis Thaliana]
AT4G21790	1.27715	0.000157337	0.00501026	Tobamovirus Multiplication Protein 1 [Arabidopsis Thaliana]
AT5G47730	1.27569	0.000753421	0.0160144	Sec14P-Like Phosphatidylinositol Transfer Family Protein [Arabidopsis Thaliana]
AT1G80120	1.27298	0.000129429	0.0043343	Uncharacterized Protein [Arabidopsis Thaliana]
AT5G65160	1.27135	0.00190803	0.0310076	Tetratricopeptide Repeat (Tpr)-Containing Protein [Arabidopsis Thaliana]
AT3G58790	1.27107	0.000719011	0.0154859	Probable Galacturonosyltransferase 15 [Arabidopsis Thaliana]
AT1G01260	1.26654	0.000101447	0.00360493	Transcription Factor Bhlh13 [Arabidopsis Thaliana]
AT3G15650	1.26647	0.000678386	0.0148075	Alpha/Beta-Hydrolases Superfamily Protein [Arabidopsis Thaliana]
AT3G55580	1.26597	0.000273475	0.00763171	Regulator Of Chromosome Condensation Repeat-Containing Protein [Arabidopsis Thaliana]
AT2G46690	1.26048	0.000123939	0.00421572	Saur-Like Auxin-Responsive Protein [Arabidopsis Thaliana]
AT5G06400	1.26022	0.00166193	0.0281908	Pentatricopeptide Repeat-Containing Protein [Arabidopsis Thaliana]
AT1G75310	1.25915	3.36e-05	0.00156643	Auxin-Like 1 Protein [Arabidopsis Thaliana]
AT5G60820	1.25707	0.00268417	0.039424	Ring/U-Box Domain-Containing Protein [Arabidopsis Thaliana]
AT1G75220	1.2563	7.91e-07	8.28e-05	Sugar Transporter Erd6-Like 6 [Arabidopsis Thaliana]
AT3G49690	1.25564	1.21e-05	0.000711881	Transcription Factor Rax3 [Arabidopsis Thaliana]
AT1G79310	1.25556	7.19e-05	0.00283185	Metacaspase 7 [Arabidopsis Thaliana]
AT3G03050	1.2523	8.17e-05	0.00308375	Cellulose Synthase-Like Protein D3 [Arabidopsis Thaliana]
AT4G30200	1.25107	0.000913013	0.0182244	Vernalization5/Vin3-Like Protein [Arabidopsis Thaliana]
AT4G17895	1.25099	2.86e-05	0.00139749	Ubiquitin-Specific Protease 20 [Arabidopsis Thaliana]
AT5G52850	1.24898	0.00126041	0.0231013	Pentatricopeptide Repeat-Containing Protein [Arabidopsis Thaliana]
AT5G15650	1.24561	0.0020401	0.0327033	Reversibly Glycosylated Polypeptide 2 [Arabidopsis Thaliana]
AT5G11740	1.24534	0.00374613	0.0497457	Arabinogalactan Protein 15 [Arabidopsis Thaliana]
AT3G13590	1.24327	1.91e-05	0.00101503	Cysteine/Histidine-Rich C1 Domain-Containing Protein [Arabidopsis Thaliana]
AT4G30490	1.24237	1.29e-06	0.000123002	Afg1-Like Atpase Family Protein [Arabidopsis Thaliana]
MSTRG.8367	1.24042	0.000329105	0.00876028	Hypothetical Protein Axx17_At2G42870 [Arabidopsis Thaliana]
AT2G45290	1.24042	0.000329105	0.00876028	Transketolase [Arabidopsis Thaliana]
AT1G20380	1.23977	0.000478646	0.0116423	Prolyl Oligopeptidase Family Protein [Arabidopsis Thaliana]
MSTRG.627	1.23534	0.00278333	0.0402877	No Vein-Like Protein [Arabidopsis Thaliana]
AT1G08310	1.23534	0.00278333	0.0402877	Alpha/Beta-Hydrolases Superfamily Protein [Arabidopsis Thaliana]
AT1G08300	1.23534	0.00278333	0.0402877	No Vein-Like Protein [Arabidopsis Thaliana]
AT1G64060	1.23429	1.27e-05	0.000733448	Respiratory Burst Oxidase [Arabidopsis Thaliana]
AT5G59220	1.22666	0.000156495	0.00498956	Putative Protein Phosphatase 2C 78 [Arabidopsis Thaliana]
AT2G44290	1.2244	0.00256993	0.0384202	Bifunctional Inhibitor/Lipid-Transfer Protein/Seed Storage 2S Albumin Superfamily Protein [Arabidopsis Thaliana]
AT1G68760	1.22377	3.85e-05	0.00171966	Nudix Hydrolase 1 [Arabidopsis Thaliana]
AT1G63310	1.22337	0.000102353	0.00361941	Uncharacterized Protein [Arabidopsis Thaliana]
AT4G02180	1.22119	9.93e-05	0.00354556	Dc1 Domain-Containing Protein [Arabidopsis Thaliana]
AT2G15760	1.21765	2.77e-05	0.00135716	Uncharacterized Protein [Arabidopsis Thaliana]
AT3G07470	1.21738	8.83e-07	9.13e-05	Uncharacterized Protein [Arabidopsis Thaliana]
AT2G46150	1.21707	3.22e-07	3.82e-05	Late Embryogenesis Abundant Hydroxyproline-Rich Glycoprotein [Arabidopsis Thaliana]
AT3G06490	1.21632	0.000790515	0.0164194	Putative Transcription Factor Myb108 [Arabidopsis Thaliana]
AT5G57110	1.21453	0.000102503	0.00361941	Calcium-Transporting Atpase 8 [Arabidopsis Thaliana]
AT3G54870	1.21338	0.00295088	0.0418722	Armadillo Repeat-Containing Kinesin-Like Protein 1 [Arabidopsis Thaliana]
AT5G58670	1.21331	1.23e-07	1.72e-05	Phosphoinositide Phospholipase C 1 [Arabidopsis Thaliana]
MSTRG.4657	1.2106	0.000651439	0.0144294	Basic Helix-Loop-Helix (Bhlh) Dna-Binding Superfamily Protein [Arabidopsis Thaliana]
AT1G72210	1.2106	0.000651439	0.0144294	Transcription Factor Bhlh96 [Arabidopsis Thaliana]
AT2G43020	1.21048	3.87e-05	0.00172176	Polyamine Oxidase 2 [Arabidopsis Thaliana]
AT2G43018	1.21048	3.87e-05	0.00172176	Conserved Peptide Upstream Open Reading Frame 17 [Arabidopsis Thaliana]
AT5G42570	1.20943	6.39e-05	0.00259555	B-Cell Receptor-Associated 31-Like Protein [Arabidopsis Thaliana]
AT2G14620	1.20852	0.000237065	0.00688206	Xyloglucan Endotransglucosylase/Hydrolase Protein 10 [Arabidopsis Thaliana]
AT2G18620	1.2076	0.000128057	0.004305	Geranylgeranyl Pyrophosphate Synthase 7 [Arabidopsis Thaliana]
AT5G24010	1.20697	2.38e-05	0.00121459	Putative Receptor-Like Protein Kinase [Arabidopsis Thaliana]
AT1G76130	1.20552	4.96e-05	0.00210195	Alpha-Amylase-Like 2 [Arabidopsis Thaliana]
AT5G07460	1.20378	7.35e-11	2.58e-08	Peptide Methionine Sulfoxide Reductase A2 [Arabidopsis Thaliana]
AT4G27870	1.20369	0.000411825	0.010377	Vacuolar Iron Transporter-Like Protein [Arabidopsis Thaliana]
AT3G20450	1.20244	0.0001344	0.00447191	B-Cell Receptor-Associated Protein 31-Like Protein [Arabidopsis Thaliana]
AT1G71970	1.20233	0.000194633	0.00596375	Uncharacterized Protein [Arabidopsis Thaliana]
AT5G52060	1.20158	0.000140575	0.00460649	Bcl-2-Associated Athanogene 1 [Arabidopsis Thaliana]
AT4G23060	1.20125	2.96e-06	0.000239981	Protein Iq-Domain 22 [Arabidopsis Thaliana]
AT1G80820	1.20043	0.000394722	0.0101228	Cinnamoyl-Coa Reductase [Arabidopsis Thaliana]
AT4G26690	1.19953	0.000363412	0.00954924	Glycerophosphoryl Diester Phosphodiesterase-Like 3 [Arabidopsis Thaliana]
AT4G31770	1.19899	3.1e-09	6.64e-07	Rna Lariat Debranching Enzyme [Arabidopsis Thaliana]
AT4G31760	1.19899	3.1e-09	6.64e-07	Peroxidase 46 [Arabidopsis Thaliana]
AT5G52580	1.19846	6.2e-11	2.3e-08	Rabgap/Tbc Domain-Containing Protein [Arabidopsis Thaliana]
AT1G71360	1.19824	0.000292108	0.0079717	Galactose-Binding Protein [Arabidopsis Thaliana]
AT1G65560	1.19749	0.00179312	0.0296375	Zinc-Binding Dehydrogenase Family Protein [Arabidopsis Thaliana]
AT5G03795	1.19668	0.000159819	0.00507064	Exostosin Family Protein [Arabidopsis Thaliana]
AT3G56090	1.19612	0.00132719	0.0239865	Ferritin 3 [Arabidopsis Thaliana]
AT5G03510	1.1935	0.00266947	0.0392981	C2H2-Type Zinc Finger Protein [Arabidopsis Thaliana]
AT1G55390	1.19158	0.00223889	0.0349194	Cysteine/Histidine-Rich C1 Domain-Containing Protein [Arabidopsis Thaliana]
AT4G32551	1.18975	1.58e-10	4.95e-08	Transcriptional Corepressor Leunig [Arabidopsis Thaliana]
AT1G25370	1.18847	0.000155945	0.00497816	Uncharacterized Protein [Arabidopsis Thaliana]
AT1G29520	1.18619	4.56e-05	0.00196129	Awpm19-Like Protein [Arabidopsis Thaliana]
AT3G17380	1.18534	0.00347908	0.0472242	Traf-Like Family Protein [Arabidopsis Thaliana]
AT5G67020	1.1843	0.00332989	0.0457056	Uncharacterized Protein [Arabidopsis Thaliana]
AT5G57390	1.1834	0.00086853	0.0176653	Ap2-Like Ethylene-Responsive Transcription Factor Ail5 [Arabidopsis Thaliana]
AT1G79660	1.18333	1.2e-07	1.71e-05	Uncharacterized Protein [Arabidopsis Thaliana]
AT3G07960	1.18286	9.47e-05	0.0034439	Phosphatidylinositol-4-Phosphate 5-Kinase 6 [Arabidopsis Thaliana]
AT3G58350	1.18245	0.00170343	0.0286348	Protein Restricted Tev Movement 3 [Arabidopsis Thaliana]
MSTRG.17099	1.18124	0.000321359	0.00861594	Sodium/Calcium Exchanger Family Protein [Arabidopsis Thaliana]
AT5G17850	1.18124	0.000321359	0.00861594	Sodium/Calcium Exchanger Family Protein [Arabidopsis Thaliana]
AT2G17840	1.17779	0.00184834	0.0303033	Senescence/Dehydration Related Protein [Arabidopsis Thaliana]
AT1G56250	1.17643	0.000208145	0.00627407	F-Box Protein Pp2-B14 [Arabidopsis Thaliana]
AT1G75000	1.17551	0.00195712	0.0316076	Gns1/Sur4 Membrane-Like Protein [Arabidopsis Thaliana]
AT1G70780	1.1749	0.00374663	0.0497457	Uncharacterized Protein [Arabidopsis Thaliana]
AT1G22810	1.17428	0.000269549	0.00754649	Ethylene-Responsive Transcription Factor Erf019 [Arabidopsis Thaliana]
AT1G22830	1.17332	2.47e-05	0.00124866	Pentatricopeptide Repeat-Containing Protein [Arabidopsis Thaliana]
AT1G22840	1.17332	2.47e-05	0.00124866	Cytochrome C-1 [Arabidopsis Thaliana]
AT4G30850	1.17151	0.00024794	0.00707644	Heptahelical Transmembrane Protein2 [Arabidopsis Thaliana]
AT2G39420	1.17086	0.00137467	0.0247584	Alpha/Beta-Hydrolases Superfamily Protein [Arabidopsis Thaliana]
AT3G51090	1.17073	0.000123181	0.00420095	Uncharacterized Protein [Arabidopsis Thaliana]
AT2G47440	1.17008	0.000532614	0.0124981	Tetratricopeptide Repeat-Containing Protein [Arabidopsis Thaliana]
AT3G44190	1.16999	1.59e-05	0.000874966	Fad/Nad(P)-Binding Oxidoreductase Family Protein [Arabidopsis Thaliana]
AT5G63370	1.16829	1.13e-05	0.000687065	Cyclin-Dependent Kinase-G1 [Arabidopsis Thaliana]
MSTRG.4406	1.16819	4.16e-06	0.000309698	Squamosa Promoter-Binding Protein-Like (Sbp Domain) Transcription Factor Family Protein [Arabidopsis Thaliana]
AT1G69170	1.16819	4.16e-06	0.000309698	Squamosa Promoter-Binding-Like Protein 6 [Arabidopsis Thaliana]
AT1G51760	1.16063	0.000626108	0.013984	Iaa-Amino Acid Hydrolase Iar3 [Arabidopsis Thaliana]
AT1G51770	1.16063	0.000626108	0.013984	Core-2/I-Branching Beta-1,6-N-Acetylglucosaminyltransferase Family Protein [Arabidopsis Thaliana]
MSTRG.3165	1.16063	0.000626108	0.013984	Peptidase M20/M25/M40 Family Protein [Arabidopsis Thaliana]
AT3G24480	1.15753	0.000102429	0.00361941	Leucine-Rich Repeat Extensin-Like Protein 4 [Arabidopsis Thaliana]
AT5G48110	1.15616	0.000974903	0.0190594	Terpenoid Synthase 20 [Arabidopsis Thaliana]
AT2G34530	1.15603	0.0019731	0.0318458	Uncharacterized Protein [Arabidopsis Thaliana]
AT1G70700	1.15536	1.07e-05	0.000659621	Putative Jasmonate Signaling Protein Jaz9 [Arabidopsis Thaliana]
AT3G18260	1.15523	0.000109615	0.00383402	Reticulon-Like Protein B9 [Arabidopsis Thaliana]
AT4G27650	1.15281	2.59e-06	0.000213926	Protein Pelota [Arabidopsis Thaliana]
AT4G33170	1.14908	0.00284171	0.0408819	Pentatricopeptide Repeat-Containing Protein [Arabidopsis Thaliana]
AT5G06990	1.14885	0.00317312	0.0441328	Uncharacterized Protein [Arabidopsis Thaliana]
AT3G27880	1.14757	0.000578871	0.0132249	Uncharacterized Protein [Arabidopsis Thaliana]
AT2G30870	1.14541	0.00137877	0.0248149	Glutathione S-Transferase Phi 10 [Arabidopsis Thaliana]
AT5G59510	1.14502	0.00237776	0.0365148	Protein Rotundifolia Like 5 [Arabidopsis Thaliana]
AT3G62150	1.14425	0.00312292	0.0435515	Abc Transporter B Family Member 21 [Arabidopsis Thaliana]
AT3G14840	1.14373	1.2e-05	0.000711881	Leucine-Rich Repeat Transmembrane Protein Kinase [Arabidopsis Thaliana]
AT4G16490	1.14235	3.29e-05	0.0015416	Armadillo/Beta-Catenin-Like Repeat-Containing Protein [Arabidopsis Thaliana]
AT3G05620	1.13836	6.5e-05	0.00262862	Putative Pectinesterase/Pectinesterase Inhibitor 22 [Arabidopsis Thaliana]
AT2G34770	1.13811	0.000912122	0.0182244	Fatty Acid Hydroxylase 1 [Arabidopsis Thaliana]
AT2G30010	1.13789	0.000327024	0.00873699	Protein Trichome Birefringence-Like 45 [Arabidopsis Thaliana]
AT5G23810	1.13686	6.59e-05	0.00264533	Putative Amino Acid Permease 7 [Arabidopsis Thaliana]
MSTRG.17536	1.13686	6.59e-05	0.00264533	Amino Acid Permease 7 [Arabidopsis Thaliana]
AT3G28660	1.13065	0.000893819	0.0179685	Pentatricopeptide Repeat-Containing Protein [Arabidopsis Thaliana]
AT5G35110	1.12668	3.04e-05	0.00146018	Uncharacterized Protein [Arabidopsis Thaliana]
MSTRG.16371	1.12431	1.23e-08	2.25e-06	Transmembrane Clptm1 Family Protein [Arabidopsis Thaliana]
AT5G08500	1.12431	1.23e-08	2.25e-06	Transmembrane Clptm1 Family Protein [Arabidopsis Thaliana]
AT4G31010	1.12341	7.56e-05	0.00291193	Crs2-Associated Factor 1 [Arabidopsis Thaliana]
MSTRG.14924	1.12341	7.56e-05	0.00291193	Calmodulin-Binding Protein [Arabidopsis Thaliana]
AT4G31000	1.12341	7.56e-05	0.00291193	Calmodulin-Binding Protein [Arabidopsis Thaliana]
AT4G30996	1.12341	7.56e-05	0.00291193	Uncharacterized Protein [Arabidopsis Thaliana]
AT3G49510	1.12178	0.00187324	0.0305955	F-Box Protein [Arabidopsis Thaliana]
AT4G37445	1.11802	2.27e-06	0.00019229	Uncharacterized Protein [Arabidopsis Thaliana]
AT1G14040	1.11737	0.000119834	0.00410838	Phosphate Transporter Pho1-3 [Arabidopsis Thaliana]
AT2G21120	1.11517	0.000134794	0.00447926	Uncharacterized Protein [Arabidopsis Thaliana]
AT4G21850	1.11441	1.05e-05	0.000653878	Methionine Sulfoxide Reductase B9 [Arabidopsis Thaliana]
AT4G10770	1.11399	0.000291727	0.00796968	Oligopeptide Transporter 7 [Arabidopsis Thaliana]
AT5G41600	1.11278	7.83e-06	0.000511298	Reticulon-Like Protein B4 [Arabidopsis Thaliana]
AT1G45145	1.11127	0.00022189	0.00655888	Thioredoxin H5 [Arabidopsis Thaliana]
AT5G62430	1.11013	0.00324286	0.0447669	Cycling Dof Factor 1 [Arabidopsis Thaliana]
AT5G20870	1.10731	0.000933716	0.0184701	O-Glycosyl Hydrolases Family 17 Protein [Arabidopsis Thaliana]
AT3G58780	1.10702	0.000621182	0.0139453	Agamous-Like Mads-Box Protein Agl1 [Arabidopsis Thaliana]
AT5G37180	1.10403	8.3e-05	0.00312144	Sucrose Synthase 5 [Arabidopsis Thaliana]
AT5G15070	1.10281	0.000745062	0.0158627	Phosphoglycerate Mutase-Like Protein [Arabidopsis Thaliana]
MSTRG.16876	1.10281	0.000745062	0.0158627	Phosphoglycerate Mutase-Like Family Protein [Arabidopsis Thaliana]
MSTRG.5858	1.10254	1.47e-05	0.000817775	Putative Receptor Protein Kinase [Arabidopsis Thaliana]
AT2G13790	1.10254	1.47e-05	0.000817775	Somatic Embryogenesis Receptor Kinase 4 [Arabidopsis Thaliana]
AT4G18070	1.10107	4.52e-06	0.00033402	Uncharacterized Protein [Arabidopsis Thaliana]
AT3G15240	1.0982	0.000101538	0.00360493	Serine/Threonine-Protein Kinase Wnk (With No Lysine)-Related Protein [Arabidopsis Thaliana]
AT1G12620	1.09541	8.06e-05	0.00304782	Pentatricopeptide Repeat-Containing Protein [Arabidopsis Thaliana]
AT3G22600	1.09404	6.26e-06	0.000427795	Protease Inhibitor/Seed Storage/Lipid Transfer Protein (Ltp) Family Protein [Arabidopsis Thaliana]
AT3G13275	1.09403	9.06e-06	0.000572897	Uncharacterized Protein [Arabidopsis Thaliana]
AT3G54820	1.09211	0.00343677	0.0468212	Putative Aquaporin Pip2-5 [Arabidopsis Thaliana]
AT5G10720	1.09091	0.000174526	0.00546377	Histidine Kinase 5 [Arabidopsis Thaliana]
AT4G35970	1.09079	0.0036453	0.0488406	L-Ascorbate Peroxidase [Arabidopsis Thaliana]
AT5G11650	1.09045	0.000557639	0.0128643	Alpha/Beta Fold Hydrolase Family Protein [Arabidopsis Thaliana]
AT3G29680	1.09021	0.000769818	0.01623	Bahd Acyltransferase [Arabidopsis Thaliana]
AT1G09940	1.09004	1.04e-06	0.000103217	Glutamyl-Trna Reductase 2 [Arabidopsis Thaliana]
AT5G17650	1.08914	7.17e-07	7.76e-05	Glycine/Proline-Rich Protein [Arabidopsis Thaliana]
AT2G32390	1.0876	0.00107973	0.0205292	Glutamate Receptor 3.5 [Arabidopsis Thaliana]
AT2G32400	1.0876	0.00107973	0.0205292	Glutamate Receptor 5 [Arabidopsis Thaliana]
AT3G55950	1.08744	1.11e-09	2.79e-07	Crinkly4 Related 3 [Arabidopsis Thaliana]
AT4G31115	1.08576	0.00048594	0.0117016	Uncharacterized Protein [Arabidopsis Thaliana]
MSTRG.14931	1.08576	0.00048594	0.0117016	Wall-Associated Kinase Family Protein [Arabidopsis Thaliana]
AT4G31100	1.08576	0.00048594	0.0117016	Wall-Associated Receptor Kinase-Like 17 [Arabidopsis Thaliana]
AT4G31110	1.08576	0.00048594	0.0117016	Wall-Associated Receptor Kinase-Like 18 [Arabidopsis Thaliana]
AT4G39190	1.08468	0.000534072	0.012521	Uncharacterized Protein [Arabidopsis Thaliana]
AT1G02390	1.08456	8.15e-06	0.000525971	Glycerol-3-Phosphate Sn-2-Acyltransferase 2 [Arabidopsis Thaliana]
AT5G03390	1.08294	6.86e-05	0.00272361	Uncharacterized Protein [Arabidopsis Thaliana]
AT4G14370	1.08276	0.000404978	0.0102942	Tir-Nbs-Lrr Class Disease Resistance Protein [Arabidopsis Thaliana]
AT4G14368	1.08276	0.000404978	0.0102942	Regulator Of Chromosome Condensation Repeat-Containing Protein [Arabidopsis Thaliana]
AT3G17510	1.07948	0.00267271	0.0393226	Cbl-Interacting Serine/Threonine-Protein Kinase 1 [Arabidopsis Thaliana]
AT3G15800	1.07625	0.00077736	0.01627	Glycosyl Hydrolase Superfamily Protein [Arabidopsis Thaliana]
AT4G39530	1.07484	0.00134024	0.0242055	Pentatricopeptide Repeat-Containing Protein [Arabidopsis Thaliana]
AT5G03495	1.07383	0.00154917	0.0270393	Rna-Binding (Rrm/Rbd/Rnp Motifs) Family Protein [Arabidopsis Thaliana]
AT2G34590	1.07183	0.000386455	0.00996985	Pyruvate Dehydrogenase E1 Component Subunit Beta [Arabidopsis Thaliana]
AT3G17250	1.06963	0.000121614	0.00415843	Putative Protein Phosphatase 2C 43 [Arabidopsis Thaliana]
AT3G18040	1.06942	3.81e-08	6.47e-06	Mitogen-Activated Protein Kinase 9 [Arabidopsis Thaliana]
AT4G27520	1.06877	0.00122406	0.0226107	Early Nodulin-Like Protein 2 [Arabidopsis Thaliana]
AT4G25820	1.06874	0.00288307	0.0413568	Xyloglucan Endotransglucosylase/Hydrolase Protein 14 [Arabidopsis Thaliana]
AT1G08200	1.06678	0.00091967	0.0182898	Udp-D-Apiose/Udp-D-Xylose Synthase 2 [Arabidopsis Thaliana]
AT5G01950	1.06484	0.000184389	0.00569019	Leucine-Rich Repeat Protein Kinase-Like Protein [Arabidopsis Thaliana]
AT4G24250	1.06444	0.000350825	0.00927186	Mlo-Like Protein 13 [Arabidopsis Thaliana]
AT2G31865	1.06198	0.000126856	0.0042757	Poly(Adp-Ribose) Glycohydrolase 2 [Arabidopsis Thaliana]
AT4G30340	1.06114	0.000284424	0.00788638	Diacylglycerol Kinase 7 [Arabidopsis Thaliana]
AT5G59450	1.05883	3.46e-05	0.00160186	Gras Family Transcription Factor [Arabidopsis Thaliana]
AT1G62990	1.05662	8.09e-06	0.00052494	Homeobox Protein Knotted-1-Like 7 [Arabidopsis Thaliana]
AT2G43060	1.05498	0.00188817	0.0307426	Ili1 Binding Bhlh 1 Protein [Arabidopsis Thaliana]
AT3G44690	1.05367	0.00299936	0.0423056	Uncharacterized Protein [Arabidopsis Thaliana]
AT2G27140	1.05358	0.00172686	0.0288649	Heat Shock Family Protein [Arabidopsis Thaliana]
AT1G52280	1.05201	0.000570453	0.0130806	Rab Gtpase Homolog G3D [Arabidopsis Thaliana]
AT2G38480	1.05123	0.00336028	0.0460208	Casp-Like Protein [Arabidopsis Thaliana]
AT2G25625	1.05084	0.00182665	0.0300615	Uncharacterized Protein [Arabidopsis Thaliana]
MSTRG.18134	1.05025	0.00175943	0.0292377	Avirulence Induced Protein 2 Like Protein [Arabidopsis Thaliana]
AT5G39720	1.05025	0.00175943	0.0292377	Avirulence Induced Protein 2 Like Protein [Arabidopsis Thaliana]
AT1G68360	1.04835	0.00254409	0.0381879	Zinc Finger-Related Protein [Arabidopsis Thaliana]
AT5G51200	1.04719	2.79e-06	0.000226735	Uncharacterized Protein [Arabidopsis Thaliana]
AT3G60980	1.04649	0.002401	0.0368281	Pentatricopeptide Repeat-Containing Protein [Arabidopsis Thaliana]
AT5G58530	1.04517	4.12e-05	0.00181259	Glutaredoxin Family Protein [Arabidopsis Thaliana]
AT4G24160	1.04494	0.0018262	0.0300615	Lysophosphatidic Acid Acyltransferase [Arabidopsis Thaliana]
AT2G05580	1.0449	0.0033328	0.0457168	Glycine-Rich Protein [Arabidopsis Thaliana]
AT3G13530	1.04461	0.00230082	0.0356497	Map3K Epsilon Protein Kinase 1 [Arabidopsis Thaliana]
AT5G60860	1.04399	5.58e-07	6.29e-05	Rab Gtpase Homolog A1F [Arabidopsis Thaliana]
AT2G45760	1.04267	0.000539615	0.0126282	Bon1-Associated Protein 2 [Arabidopsis Thaliana]
AT3G23750	1.04154	3.81e-05	0.0017123	Leucine-Rich Repeat Protein Kinase-Like Protein [Arabidopsis Thaliana]
AT1G76980	1.03968	9.51e-06	0.000596103	Uncharacterized Protein [Arabidopsis Thaliana]
AT1G77010	1.03631	0.00120895	0.0224113	Pentatricopeptide Repeat-Containing Protein [Arabidopsis Thaliana]
AT5G44565	1.03623	1.21e-05	0.000711881	Uncharacterized Protein [Arabidopsis Thaliana]
MSTRG.18543	1.03623	1.21e-05	0.000711881	Transmembrane Protein [Arabidopsis Thaliana]
AT5G47240	1.03531	8.24e-06	0.000530489	Nudix Hydrolase 8 [Arabidopsis Thaliana]
AT1G78840	1.0353	0.00269037	0.0394619	Putative F-Box/Fbd/Lrr-Repeat Protein [Arabidopsis Thaliana]
AT3G29360	1.03464	0.00134527	0.0242794	Putative Udp-Glucose 6-Dehydrogenase 1 [Arabidopsis Thaliana]
AT3G59720	1.03265	0.000114629	0.00398256	Hypothetical Protein [Arabidopsis Thaliana]
AT2G30360	1.03112	2.3e-05	0.00118274	Cbl-Interacting Serine/Threonine-Protein Kinase 11 [Arabidopsis Thaliana]
AT5G66950	1.0311	0.000211355	0.00633425	Catalytic/ Pyridoxal Phosphate Binding Protein [Arabidopsis Thaliana]
AT3G13880	1.02798	9.63e-05	0.00348079	Pentatricopeptide Repeat-Containing Protein [Arabidopsis Thaliana]
AT1G76180	1.0273	0.00139688	0.0250714	Dehydrin Erd14 [Arabidopsis Thaliana]
AT2G46520	1.02724	0.000219113	0.00649159	Putative Cellular Apoptosis Susceptibility Protein / Importin-Alpha Re-Exporter [Arabidopsis Thaliana]
AT5G09790	1.02672	7.32e-05	0.00285258	Histone-Lysine N-Methyltransferase Atxr5 [Arabidopsis Thaliana]
AT1G10650	1.0244	0.00127669	0.023301	Putative S-Ribonuclease Binding Protein Sbp1 [Arabidopsis Thaliana]
AT2G40520	1.02399	0.00186714	0.0305716	Nucleotidyltransferase Family Protein [Arabidopsis Thaliana]
AT4G25560	1.02339	0.0012993	0.0235809	Transcription Factor Laf1 [Arabidopsis Thaliana]
AT1G69840	1.02274	0.000859868	0.0175304	Hypersensitive-Induced Response Protein 2 [Arabidopsis Thaliana]
AT2G20635	1.02231	0.00204528	0.0327661	Protein Kinase And Mad3-Bub1-I Domain-Containing Protein [Arabidopsis Thaliana]
AT5G15930	1.02142	1.94e-05	0.00103105	Plant Adhesion Molecule 1 [Arabidopsis Thaliana]
AT4G18890	1.02104	0.00129441	0.0235251	Bes1/Bzr1-Like Protein 3 [Arabidopsis Thaliana]
AT3G07570	1.01985	1.94e-06	0.000171751	Cytochrome B561/Ferric Reductase Transmembrane With Domon Related Domain [Arabidopsis Thaliana]
AT4G18950	1.01497	0.000101273	0.00360493	Integrin-Linked Protein Kinase Family Protein [Arabidopsis Thaliana]
AT3G61380	1.01263	0.000571043	0.0130806	Phosphatidylinositol N-Acetyglucosaminlytransferase Subunit P-Like Protein [Arabidopsis Thaliana]
AT1G43886	1.00516	2.4e-06	0.000200314	Hypothetical Protein [Arabidopsis Thaliana]
AT3G61580	1.00437	0.00016445	0.00518709	Fatty Acid/Sphingolipid Desaturase [Arabidopsis Thaliana]
AT3G45040	1.00281	9.02e-05	0.0033103	Putative Dolichol Kinase [Arabidopsis Thaliana]
AT2G02750	1.00024	0.00140899	0.0251323	Unknown [Arabidopsis Thaliana]
Nnwox4-3
AT3G19270	9.09362	9.58e-06	0.000747378	Abscisic Acid 8&Apos;-Hydroxylase 4 [Arabidopsis Thaliana]
AT1G77100	7.80859	3.41e-06	0.000345311	Peroxidase 13 [Arabidopsis Thaliana]
AT2G29000	6.92176	4.97e-06	0.000463881	Leucine-Rich Repeat Protein Kinase Family Protein [Arabidopsis Thaliana]
AT1G14760	6.62875	2.82e-06	0.000298751	Protein Knatm [Arabidopsis Thaliana]
MSTRG.16475	6.51867	3.32e-06	0.000337509	Flowering Locus C Protein [Arabidopsis Thaliana]
AT4G15200	6.13428	0.000352705	0.0117059	Formin 3 [Arabidopsis Thaliana]
AT1G68210	5.70464	5.53e-05	0.00294951	Pseudo-Response Regulator 6 [Arabidopsis Thaliana]
AT1G20730	5.19286	0.000119293	0.00533724	Uncharacterized Protein [Arabidopsis Thaliana]
AT2G39030	5.0333	8.16e-07	0.000116129	L-Ornithine N5-Acetyltransferase Nata1 [Arabidopsis Thaliana]
AT1G80130	4.98275	3.64e-05	0.00214661	Tetratricopeptide Repeat Domain-Containing Protein [Arabidopsis Thaliana]
AT1G34440	4.84817	0.00154161	0.0315334	Uncharacterized Protein [Arabidopsis Thaliana]
AT2G19070	4.64881	2.11e-06	0.000236352	Spermidine Hydroxycinnamoyl Transferase [Arabidopsis Thaliana]
AT1G53480	4.6172	0.00158932	0.0322559	Mto 1 Responding Down 1 Protein [Arabidopsis Thaliana]
AT3G14820	4.58891	0.000252588	0.00929969	Gdsl Esterase/Lipase [Arabidopsis Thaliana]
AT5G11590	4.56163	7.44e-06	0.00062668	Dehydration-Responsive Element-Binding Protein 3 [Arabidopsis Thaliana]
MSTRG.14635	4.41472	3.28e-07	5.7e-05	Transmembrane Protein [Arabidopsis Thaliana]
AT5G50915	4.20112	1.97e-05	0.00132025	Transcription Factor Bhlh137 [Arabidopsis Thaliana]
AT3G27809	4.17784	2.49e-11	1.62e-08	Uncharacterized Protein [Arabidopsis Thaliana]
AT3G49980	4.15241	0.0022644	0.0414215	Putative F-Box Protein [Arabidopsis Thaliana]
AT4G04710	4.14679	3.44e-11	2.13e-08	Calcium-Dependent Protein Kinase 22 [Arabidopsis Thaliana]
AT3G52770	4.09409	0.000394729	0.0127207	Protein Little Zipper 3 [Arabidopsis Thaliana]
AT4G15210	4.03948	0.00232952	0.0420537	Beta-Amylase 5 [Arabidopsis Thaliana]
AT1G18400	4.03121	5.41e-07	8.64e-05	Transcription Factor Bee 1 [Arabidopsis Thaliana]
MSTRG.1502	4.03121	5.41e-07	8.64e-05	Br Enhanced Expression 1 [Arabidopsis Thaliana]
AT5G61620	4.02916	3.85e-05	0.002248	Myb-Like Transcription Factor Family Protein [Arabidopsis Thaliana]
AT5G60470	3.90897	0.00111629	0.0252319	C2H2 And C2Hc Zinc Finger-Containing Protein [Arabidopsis Thaliana]
AT4G10265	3.89898	4.26e-13	5.28e-10	Putative Wound-Responsive Protein [Arabidopsis Thaliana]
AT1G66100	3.87807	0.000388731	0.012543	Probable Thionin-2.4 [Arabidopsis Thaliana]
AT1G53490	3.87226	5.88e-06	0.000527958	Ring Finger-Containing Protein Hei10 [Arabidopsis Thaliana]
AT5G33395	3.8612	6.48e-06	0.000565803	Predicted: Uncharacterized Protein Loc104728224 [Camelina Sativa]
AT1G15580	3.82548	4.86e-05	0.00273957	Auxin-Responsive Protein Iaa5 [Arabidopsis Thaliana]
AT3G55720	3.82516	0.00146969	0.030445	Uncharacterized Protein [Arabidopsis Thaliana]
AT1G76955	3.74798	0.00182107	0.0358419	Uncharacterized Protein [Arabidopsis Thaliana]
AT2G34210	3.67414	7.71e-05	0.00384073	Transcription Elongation Factor Spt5 [Arabidopsis Thaliana]
AT3G33528	3.67378	7.98e-07	0.000115441	Uncharacterized Protein [Arabidopsis Thaliana]
AT5G20820	3.65016	0.00212558	0.0398761	Saur-Like Auxin-Responsive Family Protein [Arabidopsis Thaliana]
AT2G22810	3.63424	0.000257096	0.00937987	1-Aminocyclopropane-1-Carboxylate Synthase [Arabidopsis Thaliana]
AT5G67010	3.61941	0.000510167	0.0149009	Putative Ethylene-Responsive Transcription Factor Erf121 [Arabidopsis Thaliana]
AT4G05110	3.6112	3.72e-10	2.06e-07	Equilibrative Nucleoside Transporter 6 [Arabidopsis Thaliana]
AT3G27810	3.60815	4.91e-19	1.6e-15	Transcription Factor Myb21 [Arabidopsis Thaliana]
MSTRG.10865	3.60815	4.91e-19	1.6e-15	Putative Transcription Factor, Partial [Arabidopsis Thaliana]
AT3G21370	3.60155	4.65e-05	0.00264156	Beta Glucosidase 19 [Arabidopsis Thaliana]
AT3G27500	3.39713	7.67e-15	1.43e-11	Cysteine/Histidine-Rich C1 Domain-Containing Protein [Arabidopsis Thaliana]
AT5G67000	3.39074	0.000168252	0.00695415	Ethylene-Responsive Transcription Factor Erf122 [Arabidopsis Thaliana]
AT3G45530	3.36855	9.45e-06	0.000743246	Cysteine/Histidine-Rich C1 Domain-Containing Protein [Arabidopsis Thaliana]
AT1G10480	3.33755	3.15e-18	8.19e-15	Zinc Finger Protein 5 [Arabidopsis Thaliana]
AT3G60170	3.31429	0.000735617	0.0191618	Putative Protein [Arabidopsis Thaliana]
AT5G52700	3.24966	3.37e-07	5.81e-05	Copper Transport Family Protein [Arabidopsis Thaliana]
AT2G02630	3.23933	0.000344286	0.0115676	Cysteine/Histidine-Rich C1 Domain-Containing Protein [Arabidopsis Thaliana]
AT3G16360	3.1902	2.54e-05	0.00164071	Histidine-Containing Phosphotransfer Protein 4 [Arabidopsis Thaliana]
AT2G32460	3.16347	0.00276932	0.0472405	Myb Domain Protein 101 [Arabidopsis Thaliana]
AT1G61120	3.15448	0.000173975	0.00713407	Terpene Synthase 04 [Arabidopsis Thaliana]
AT3G11370	3.13462	9.75e-08	2.17e-05	Cysteine/Histidine-Rich C1 Domain-Containing Protein [Arabidopsis Thaliana]
AT3G51895	3.10873	0.00120165	0.0263229	Sulfate Transporter 3;1 [Arabidopsis Thaliana]
AT2G43440	3.09812	4.67e-06	0.000440556	F-Box Protein [Arabidopsis Thaliana]
AT5G46295	3.0949	2.34e-05	0.00153621	Uncharacterized Protein [Arabidopsis Thaliana]
AT3G14810	3.09153	1.08e-06	0.000145631	Mechanosensitive Channel Of Small Conductance-Like 5 [Arabidopsis Thaliana]
AT4G08170	3.08903	0.00124604	0.027038	Inositol-Tetrakisphosphate 1-Kinase 2 [Arabidopsis Thaliana]
AT2G22820	3.07779	0.000184221	0.00736781	Uncharacterized Protein [Arabidopsis Thaliana]
AT5G39220	3.07495	6.59e-05	0.00339754	Hydrolase, Alpha/Beta Fold Family Protein [Arabidopsis Thaliana]
MSTRG.114	3.04257	5.96e-09	2.22e-06	Hypothetical Protein Axx17_At1G01490 [Arabidopsis Thaliana]
AT3G11170	3.0096	8.64e-08	1.95e-05	Fatty Acid Desaturase 7 [Arabidopsis Thaliana]
AT5G56770	2.99937	0.000253347	0.0093045	Uncharacterized Protein [Arabidopsis Thaliana]
AT2G27690	2.99469	5.87e-19	1.7e-15	Cytochrome P450, Family 94, Subfamily C, Polypeptide 1 [Arabidopsis Thaliana]
AT2G42140	2.95787	2.38e-08	6.52e-06	Vq Motif-Containing Protein [Arabidopsis Thaliana]
AT3G53232	2.95326	0.00283315	0.0477992	Protein Rotundifolia Like 1 [Arabidopsis Thaliana]
AT3G25760	2.94383	0.00014911	0.0063133	Allene Oxide Cyclase 1 [Arabidopsis Thaliana]
AT1G16770	2.94101	0.00110435	0.0250988	Uncharacterized Protein [Arabidopsis Thaliana]
AT2G29440	2.92247	0.000112211	0.00510816	Glutathione S-Transferase Tau 6 [Arabidopsis Thaliana]
AT5G49850	2.86907	8.98e-05	0.00433649	Jacalin Lectin Family Protein [Arabidopsis Thaliana]
AT5G59845	2.85617	0.0022278	0.0411417	Gibberellin-Regulated Protein [Arabidopsis Thaliana]
AT1G16850	2.85188	0.00177941	0.035235	Uncharacterized Protein [Arabidopsis Thaliana]
AT1G60450	2.83851	0.00114826	0.0256209	Galactinol Synthase 7 [Arabidopsis Thaliana]
MSTRG.4188	2.83736	1.37e-06	0.000166928	Wrky Dna-Binding Protein 67 [Arabidopsis Thaliana]
AT1G66550	2.83736	1.37e-06	0.000166928	Putative Wrky Transcription Factor 67 [Arabidopsis Thaliana]
AT1G15520	2.83378	0.00138706	0.0291743	Abc Transporter G Family Member 40 [Arabidopsis Thaliana]
AT2G28550	2.82828	4.29e-06	0.000418344	Target Of Early Activation Tagged 1 [Arabidopsis Thaliana]
AT5G28237	2.82145	0.00291399	0.0487643	Tryptophan Synthase Beta Chain-Like Protein [Arabidopsis Thaliana]
AT5G20790	2.81414	0.00030289	0.0105291	Uncharacterized Protein [Arabidopsis Thaliana]
AT4G21870	2.80566	0.000282587	0.0100249	Heat Shock Protein Class V 15.4 [Arabidopsis Thaliana]
AT1G76952	2.77639	0.000632717	0.0174712	Inflorescence Deficient In Abscission (Ida)-Like 5 Protein [Arabidopsis Thaliana]
AT3G27473	2.77373	0.000207235	0.00798254	Cysteine/Histidine-Rich C1 Domain-Containing Protein [Arabidopsis Thaliana]
AT1G61840	2.77011	7.75e-14	1.06e-10	Cysteine/Histidine-Rich C1 Domain-Containing Protein [Arabidopsis Thaliana]
AT4G10270	2.75086	9.59e-10	4.54e-07	Putative Wound-Responsive Protein [Arabidopsis Thaliana]
AT5G14760	2.74164	0.000602904	0.0169719	L-Aspartate Oxidase [Arabidopsis Thaliana]
AT3G52810	2.70267	0.00233709	0.042077	Purple Acid Phosphatase 21 [Arabidopsis Thaliana]
AT2G44940	2.68357	4.46e-10	2.37e-07	Ethylene-Responsive Transcription Factor Erf034 [Arabidopsis Thaliana]
AT4G25433	2.67645	5.37e-26	4.66e-22	Peptidoglycan-Binding Lysm Domain-Containing Protein [Arabidopsis Thaliana]
AT3G01550	2.65996	4.12e-10	2.23e-07	Phosphoenolpyruvate (Pep)/Phosphate Translocator 2 [Arabidopsis Thaliana]
AT3G27480	2.65234	0.000879129	0.0215022	Cysteine/Histidine-Rich C1 Domain-Containing Protein [Arabidopsis Thaliana]
AT1G15630	2.64479	0.000351421	0.0116867	Uncharacterized Protein [Arabidopsis Thaliana]
AT2G16660	2.63212	6.1e-14	8.82e-11	Major Facilitator Superfamily Protein [Arabidopsis Thaliana]
AT3G28600	2.60735	7.85e-07	0.000114875	Aaa-Type Atpase Family Protein [Arabidopsis Thaliana]
AT4G12000	2.59489	3.67e-05	0.00214661	Snare Associated Golgi Family Protein [Arabidopsis Thaliana]
MSTRG.18427	2.57516	9.5e-05	0.0045373	Hypothetical Protein Aralydraft_917478 [Arabidopsis Lyrata Subsp. Lyrata]
AT2G19780	2.56774	4.94e-05	0.00276129	Leucine-Rich Repeat-Containing Protein [Arabidopsis Thaliana]
AT1G65240	2.55724	0.000977293	0.0229969	Aspartyl Protease Family Protein [Arabidopsis Thaliana]
AT1G53340	2.55088	1.5e-05	0.00106512	Cysteine/Histidine-Rich C1 Domain-Containing Protein [Arabidopsis Thaliana]
AT2G29450	2.51445	1.71e-06	0.000201063	Glutathione S-Transferase Tau 5 [Arabidopsis Thaliana]
AT1G76960	2.51428	0.000355596	0.0117185	Uncharacterized Protein [Arabidopsis Thaliana]
AT1G27910	2.51324	0.00111081	0.0251517	U-Box Domain-Containing Protein 45 [Arabidopsis Thaliana]
AT5G27890	2.49077	0.00198998	0.0381616	Uncharacterized Protein [Arabidopsis Thaliana]
AT1G23110	2.46949	0.000689758	0.018459	Uncharacterized Protein [Arabidopsis Thaliana]
MSTRG.10436	2.45895	0.000755559	0.0195179	Udp-Glycosyltransferase Superfamily Protein [Arabidopsis Thaliana]
AT3G22250	2.45895	0.000755559	0.0195179	Udp-Glycosyltransferase 82A1 [Arabidopsis Thaliana]
AT3G27510	2.45713	1.18e-11	8.5e-09	Cysteine/Histidine-Rich C1 Domain Family Protein [Arabidopsis Thaliana]
AT3G10525	2.44923	0.00130221	0.0278164	Cyclin-Dependent Protein Kinase Inhibitor Smr1 [Arabidopsis Thaliana]
AT5G65890	2.43368	7.75e-28	1.01e-23	Act Domain Repeat 1 [Arabidopsis Thaliana]
MSTRG.3115	2.41135	6.54e-24	3.4e-20	Heavy Metal Transport/Detoxification Superfamily Protein [Arabidopsis Thaliana]
AT1G51090	2.41135	6.54e-24	3.4e-20	Uncharacterized Protein [Arabidopsis Thaliana]
AT3G48460	2.40844	9.06e-05	0.00436762	Gdsl Esterase/Lipase [Arabidopsis Thaliana]
AT5G17590	2.4061	0.00273634	0.0468319	Putative Membrane Lipoprotein [Arabidopsis Thaliana]
AT4G37430	2.39627	5.94e-07	9.26e-05	Cytochrome P450 81F1 [Arabidopsis Thaliana]
AT3G27170	2.38991	5.57e-35	1.45e-30	Chloride Channel Protein Clc-B [Arabidopsis Thaliana]
AT3G21230	2.38079	1.71e-14	2.97e-11	4-Coumarate--Coa Ligase 5 [Arabidopsis Thaliana]
AT5G63450	2.38075	0.00149002	0.0307682	Cytochrome P450, Family 94, Subfamily B, Polypeptide 1 [Arabidopsis Thaliana]
AT1G23700	2.37898	0.000799465	0.02027	Protein Kinase [Arabidopsis Thaliana]
AT3G10040	2.37634	3.77e-07	6.33e-05	Sequence-Specific Dna Binding Transcription Factor [Arabidopsis Thaliana]
AT1G25250	2.36667	0.000131708	0.00577364	Shoot Gravitropism5-Like Protein [Arabidopsis Thaliana]
AT1G61740	2.35417	6.26e-09	2.3e-06	Sulfite Exporter Taue/Safe Family Protein [Arabidopsis Thaliana]
AT4G13890	2.35295	0.00045109	0.0136675	Serine Hydroxymethyltransferase 5 [Arabidopsis Thaliana]
MSTRG.3915	2.33771	0.00198795	0.0381616	Basic Helix-Loop-Helix (Bhlh) Dna-Binding Superfamily Protein [Arabidopsis Thaliana]
AT1G62975	2.33771	0.00198795	0.0381616	Transcription Factor Bhlh125 [Arabidopsis Thaliana]
AT2G39320	2.33171	6.84e-07	0.000102333	Cysteine Proteinases Superfamily Protein [Arabidopsis Thaliana]
AT3G57270	2.32898	0.00107471	0.0246558	Beta-1,3-Glucanase 1 [Arabidopsis Thaliana]
AT5G52680	2.32287	3.81e-14	6.2e-11	Copper Transport Family Protein [Arabidopsis Thaliana]
AT5G42930	2.30912	1.27e-08	4.03e-06	Lipase Class 3-Like Protein [Arabidopsis Thaliana]
MSTRG.14093	2.2961	1.4e-06	0.000168303	Gibberellin 20-Oxidase-Like Protein [Arabidopsis Thaliana]
AT4G21200	2.2961	1.4e-06	0.000168303	Gibberellin 2-Beta-Dioxygenase 8 [Arabidopsis Thaliana]
AT5G44565	2.29315	4.34e-16	8.69e-13	Uncharacterized Protein [Arabidopsis Thaliana]
MSTRG.18543	2.29315	4.34e-16	8.69e-13	Transmembrane Protein [Arabidopsis Thaliana]
AT5G55980	2.2927	4.5e-06	0.000432758	Serine-Rich Protein-Like Protein [Arabidopsis Thaliana]
AT1G33790	2.28669	0.00223742	0.0412315	Jacalin Lectin Family Protein [Arabidopsis Thaliana]
AT1G15640	2.28246	8.5e-06	0.00068981	Uncharacterized Protein [Arabidopsis Thaliana]
MSTRG.1267	2.28246	8.5e-06	0.00068981	Transmembrane Protein [Arabidopsis Thaliana]
AT3G14720	2.27571	9.02e-11	5.22e-08	Mitogen-Activated Protein Kinase 19 [Arabidopsis Thaliana]
AT2G31010	2.27441	6.46e-05	0.00335094	Putative Serine/Threonine Kinase [Arabidopsis Thaliana]
AT5G54020	2.2548	7.07e-06	0.000608795	Cysteine/Histidine-Rich C1 Domain Family Protein [Arabidopsis Thaliana]
AT5G05790	2.25181	0.000190718	0.00759344	Duplicated Sant Dna-Binding Domain-Containing Protein [Arabidopsis Thaliana]
AT3G61390	2.2517	1.71e-08	4.9e-06	U-Box Domain-Containing Protein 36 [Arabidopsis Thaliana]
AT3G61400	2.2517	1.71e-08	4.9e-06	1-Aminocyclopropane-1-Carboxylate Oxidase-Like 8 [Arabidopsis Thaliana]
MSTRG.12452	2.2517	1.71e-08	4.9e-06	2-Oxoglutarate (2Og) And Fe(Ii)-Dependent Oxygenase Superfamily Protein [Arabidopsis Thaliana]
AT3G16800	2.24913	6.67e-11	3.95e-08	Putative Protein Phosphatase 2C [Arabidopsis Thaliana]
AT4G31780	2.24339	2.49e-12	2.09e-09	Monogalactosyldiacylglycerol Synthase 1 [Arabidopsis Thaliana]
MSTRG.14987	2.24339	2.49e-12	2.09e-09	Monogalactosyldiacylglycerol Synthase 1, Chloroplastic-Like Isoform X3 [Brassica Napus]
AT5G33390	2.23915	0.00191369	0.0372264	Glycine-Rich Protein [Arabidopsis Thaliana]
AT4G33905	2.22524	8.4e-05	0.00409584	Peroxisomal Membrane Protein Mpv17/Pmp22 [Arabidopsis Thaliana]
AT5G52710	2.22495	0.00145529	0.0302187	Copper Transport Family Protein [Arabidopsis Thaliana]
AT5G52720	2.22495	0.00145529	0.0302187	Copper Transport Family Protein [Arabidopsis Thaliana]
AT4G32800	2.21755	2.03e-09	8.81e-07	Ethylene-Responsive Transcription Factor Erf043 [Arabidopsis Thaliana]
AT1G44050	2.21008	1.23e-05	0.000908979	Cysteine/Histidine-Rich C1-Like Domain-Containing Protein [Arabidopsis Thaliana]
AT5G39760	2.20342	5.85e-07	9.17e-05	Homeobox Protein 23 [Arabidopsis Thaliana]
AT5G52690	2.19056	4.45e-11	2.69e-08	Copper Transport Family Protein [Arabidopsis Thaliana]
AT2G40890	2.18633	0.000161393	0.00673664	Cytochrome P450 98A3 [Arabidopsis Thaliana]
AT5G01340	2.18225	4.22e-06	0.000413484	Mitochondrial Substrate Carrier Family Protein [Arabidopsis Thaliana]
AT5G23810	2.18162	2.72e-09	1.13e-06	Putative Amino Acid Permease 7 [Arabidopsis Thaliana]
MSTRG.17536	2.18162	2.72e-09	1.13e-06	Amino Acid Permease 7 [Arabidopsis Thaliana]
AT1G15430	2.18124	0.00132645	0.0282362	Uncharacterized Protein [Arabidopsis Thaliana]
AT5G24030	2.17041	1.82e-07	3.52e-05	Slac1 Homologue 3 [Arabidopsis Thaliana]
AT2G32790	2.16693	0.000813185	0.0205778	Ubiquitin-Conjugating Enzyme E2 D/E [Arabidopsis Thaliana]
AT1G22110	2.15574	0.000927479	0.0223381	Structural Constituent Of Ribosome [Arabidopsis Thaliana]
AT1G30640	2.15555	0.000388579	0.012543	Protein Kinase Family Protein [Arabidopsis Thaliana]
AT5G58780	2.15193	0.000580135	0.0164914	Z,E-Mixed Heptaprenyl Diphosphate Synthase [Arabidopsis Thaliana]
AT4G17090	2.15051	1.43e-05	0.00103513	Beta-Amylase [Arabidopsis Thaliana]
AT5G53750	2.1435	3e-07	5.27e-05	Cbs Domain-Containing Protein [Arabidopsis Thaliana]
AT2G44830	2.14194	2.57e-06	0.000277461	Protein Kinase [Arabidopsis Thaliana]
AT3G50410	2.13735	8.67e-07	0.000122712	Dof Zinc Finger Protein Dof3.4 [Arabidopsis Thaliana]
MSTRG.19492	2.13409	1.31e-09	5.89e-07	Hypothetical Protein Carub_V10026949Mg [Capsella Rubella]
AT5G56840	2.13409	1.31e-09	5.89e-07	Myb-Like Transcription Factor Family Protein [Arabidopsis Thaliana]
AT5G24600	2.13179	1.81e-07	3.51e-05	Uncharacterized Protein [Arabidopsis Thaliana]
AT4G22610	2.12574	5.17e-13	6.12e-10	Protease Inhibitor/Seed Storage/Lipid Transfer Family Protein [Arabidopsis Thaliana]
AT1G68795	2.12478	1.66e-07	3.25e-05	Protein Clavata3/Esr-Related 12 [Arabidopsis Thaliana]
AT2G36090	2.11913	6.88e-05	0.00351762	F-Box Protein [Arabidopsis Thaliana]
AT3G45720	2.10966	0.00170583	0.0340702	Putative Nitrate Excretion Transporter 7 [Arabidopsis Thaliana]
AT3G52780	2.10674	0.000850247	0.0212065	Putative Purple Acid Phosphatase 20 [Arabidopsis Thaliana]
AT5G52120	2.10303	1.14e-12	1.19e-09	F-Box Protein Pp2-A14 [Arabidopsis Thaliana]
AT1G66610	2.09871	0.00133258	0.0283026	E3 Ubiquitin-Protein Ligase Sina-Like 1 [Arabidopsis Thaliana]
AT2G30730	2.09493	5.31e-06	0.000489074	Putative Protein Tyrosine Kinase [Arabidopsis Thaliana]
AT2G37540	2.07949	5.45e-05	0.00291178	Rossmann-Fold Nad(P)-Binding Domain-Containing Protein [Arabidopsis Thaliana]
AT1G04370	2.07921	0.00209574	0.0395104	Ethylene-Responsive Transcription Factor 14 [Arabidopsis Thaliana]
AT4G34990	2.07581	7.03e-10	3.52e-07	Transcription Factor Myb32 [Arabidopsis Thaliana]
AT2G30990	2.07054	3.21e-06	0.000330697	Uncharacterized Protein [Arabidopsis Thaliana]
AT1G25560	2.06305	0.000227925	0.00857649	Ap2/Erf And B3 Domain-Containing Transcription Repressor Tem1 [Arabidopsis Thaliana]
AT1G60600	2.06151	0.00116632	0.0259128	1,4-Dihydroxy-2-Naphthoate Polyprenyltransferase [Arabidopsis Thaliana]
AT1G52140	2.05567	0.000193949	0.00768681	Uncharacterized Protein [Arabidopsis Thaliana]
AT5G54170	2.05014	1.03e-05	0.000784402	Lipid-Binding Start Domain-Containing Protein [Arabidopsis Thaliana]
AT1G72416	2.04664	0.000101347	0.00472937	Chaperone Dnaj-Domain Containing Protein [Arabidopsis Thaliana]
MSTRG.6918	2.03827	0.000137092	0.00596527	Cytokinin Riboside 5&Apos;-Monophosphate Phosphoribohydrolase Log1-Like [Brassica Napus]
AT2G28305	2.03827	0.000137092	0.00596527	Cytokinin Riboside 5&Apos;-Monophosphate Phosphoribohydrolase Log1 [Arabidopsis Thaliana]
AT1G44350	2.03063	6.47e-12	4.81e-09	Iaa-Amino Acid Hydrolase Ilr1-Like 6 [Arabidopsis Thaliana]
AT1G78390	2.02926	0.00128335	0.02753	9-Cis-Epoxycarotenoid Dioxygenase [Arabidopsis Thaliana]
AT4G37840	2.01467	3.26e-06	0.000333235	Hexokinase-Like 3 [Arabidopsis Thaliana]
AT5G22555	2.00873	1.74e-06	0.000204455	Uncharacterized Protein [Arabidopsis Thaliana]
AT5G49800	2.00595	9.31e-06	0.000739178	Lipid-Binding Start Domain-Containing Protein [Arabidopsis Thaliana]
AT5G38240	2.00047	7.6e-06	0.000634395	Protein Kinase Family Protein [Arabidopsis Thaliana]
AT3G09940	1.98127	7.43e-06	0.00062668	Monodehydroascorbate Reductase (Nadh) [Arabidopsis Thaliana]
AT1G70750	1.9783	1.44e-08	4.26e-06	Uncharacterized Protein [Arabidopsis Thaliana]
AT3G21320	1.97809	1.02e-06	0.000138798	Uncharacterized Protein [Arabidopsis Thaliana]
AT5G26660	1.97049	7.39e-05	0.00371417	Transcription Factor Myb86 [Arabidopsis Thaliana]
AT5G41390	1.96913	0.00202382	0.0385785	Plac8 Family Protein [Arabidopsis Thaliana]
AT1G70410	1.96414	6.05e-12	4.64e-09	Beta Carbonic Anhydrase 4 [Arabidopsis Thaliana]
AT1G22220	1.96391	0.000297836	0.0103959	F-Box Protein [Arabidopsis Thaliana]
AT4G22620	1.95671	0.0001701	0.00701938	Saur-Like Auxin-Responsive Protein [Arabidopsis Thaliana]
AT3G53590	1.95538	3.52e-05	0.0020991	Putative Leucine-Rich Repeat Receptor-Like Serine/Threonine-Protein Kinase [Arabidopsis Thaliana]
AT2G29460	1.94189	0.00243871	0.0433457	Glutathione S-Transferase Tau 4 [Arabidopsis Thaliana]
AT1G14780	1.93935	0.0012968	0.0277464	Mac/Perforin Domain-Containing Protein [Arabidopsis Thaliana]
AT5G58840	1.93381	3.77e-08	9.73e-06	Subtilase Family Protein [Arabidopsis Thaliana]
AT5G06870	1.93126	0.000787903	0.0200942	Polygalacturonase Inhibitor 2 [Arabidopsis Thaliana]
AT5G35390	1.93012	0.00280384	0.047532	Probable Lrr Receptor-Like Serine/Threonine-Protein Kinase Rlk [Arabidopsis Thaliana]
AT1G16290	1.92526	0.00261796	0.0452649	Uncharacterized Protein [Arabidopsis Thaliana]
AT1G80590	1.92334	1.4e-07	2.87e-05	Putative Wrky Transcription Factor 66 [Arabidopsis Thaliana]
AT5G40390	1.91668	0.00103299	0.0239307	Putative Galactinol--Sucrose Galactosyltransferase 5 [Arabidopsis Thaliana]
AT4G28140	1.91109	0.00104178	0.0240914	Ethylene-Responsive Transcription Factor Erf054 [Arabidopsis Thaliana]
AT2G28460	1.90412	0.000639525	0.017566	Cysteine/Histidine-Rich C1 Domain Family Protein [Arabidopsis Thaliana]
AT4G28290	1.90299	2.78e-05	0.00173414	Uncharacterized Protein [Arabidopsis Thaliana]
AT5G58660	1.89433	0.00291355	0.0487643	Oxidoreductase, 2Og-Fe(Ii) Oxygenase Family Protein [Arabidopsis Thaliana]
MSTRG.19649	1.89433	0.00291355	0.0487643	2-Oxoglutarate (2Og) And Fe(Ii)-Dependent Oxygenase Superfamily Protein [Arabidopsis Thaliana]
AT1G14520	1.89163	9.7e-05	0.00459079	Inositol Oxygenase 1 [Arabidopsis Thaliana]
AT1G66440	1.89125	1.39e-06	0.000168303	Cysteine/Histidine-Rich C1 Domain-Containing Protein [Arabidopsis Thaliana]
AT3G54990	1.88411	1.59e-07	3.13e-05	Ap2-Like Ethylene-Responsive Transcription Factor Smz [Arabidopsis Thaliana]
AT2G29125	1.8746	0.000138472	0.00597955	Rotundifolia Like 2 [Arabidopsis Thaliana]
AT1G68880	1.87354	0.000128406	0.00566382	Basic Leucine-Zipper 8 [Arabidopsis Thaliana]
AT3G27960	1.86655	0.00175084	0.0347751	Tetratricopeptide Repeat Domain-Containing Protein [Arabidopsis Thaliana]
AT2G36970	1.86131	0.0012531	0.0270783	Udp-Glycosyltransferase 86A1 [Arabidopsis Thaliana]
AT5G53050	1.85784	1.58e-07	3.13e-05	Hydrolase, Alpha/Beta Fold Family Protein [Arabidopsis Thaliana]
AT4G19530	1.85219	1.87e-07	3.53e-05	Tir-Nbs-Lrr Class Disease Resistance Protein [Arabidopsis Thaliana]
MSTRG.13981	1.85219	1.87e-07	3.53e-05	Disease Resistance Protein (Tir-Nbs-Lrr Class) Family [Arabidopsis Thaliana]
AT4G19540	1.85219	1.87e-07	3.53e-05	Iron-Sulfur Protein Required For Nadh Dehydrogenase [Arabidopsis Thaliana]
AT4G23730	1.84983	1.28e-09	5.89e-07	Galactose Mutarotase-Like Superfamily Protein [Arabidopsis Thaliana]
AT4G38420	1.84639	4.13e-05	0.00237792	Protein Sku5 Similar 9 [Arabidopsis Thaliana]
AT3G55646	1.84009	0.00174425	0.0346706	Uncharacterized Protein [Arabidopsis Thaliana]
AT4G13870	1.83756	0.000206409	0.0079743	Werner Syndrome-Like Exonuclease [Arabidopsis Thaliana]
AT1G05000	1.83693	8.75e-06	0.000705744	Atypical Dual-Speci###City Phosphatase 1 [Arabidopsis Thaliana]
AT5G43040	1.83183	0.000148299	0.00629532	Cysteine/Histidine-Rich C1 Domain-Containing Protein [Arabidopsis Thaliana]
AT3G21070	1.82005	1.48e-07	2.98e-05	Nad(H) Kinase 1 [Arabidopsis Thaliana]
AT2G21930	1.81617	0.00219269	0.0407243	F-Box Associated Ubiquitination Effector Family Protein [Arabidopsis Thaliana]
AT3G12145	1.81572	0.00279341	0.0474954	Leucine-Rich Repeat Protein Flor1 [Arabidopsis Thaliana]
AT3G23030	1.80878	0.0028823	0.0483272	Auxin-Responsive Protein Iaa2 [Arabidopsis Thaliana]
AT5G43380	1.80366	7.79e-06	0.000640277	Type One Serine/Threonine Protein Phosphatase 6 [Arabidopsis Thaliana]
AT3G04060	1.79884	0.00177343	0.0351433	Nac Domain Containing Protein 46 [Arabidopsis Thaliana]
AT4G37720	1.79704	0.00146766	0.0304271	Phytosulfokine 6 Precursor [Arabidopsis Thaliana]
AT2G30550	1.78511	0.00167518	0.0336056	Phospholipase A1-Igamma2 [Arabidopsis Thaliana]
AT5G16000	1.78246	0.000833452	0.0209078	Nsp-Interacting Kinase 1 [Arabidopsis Thaliana]
AT5G23850	1.77661	2.39e-05	0.00156091	Uncharacterized Protein [Arabidopsis Thaliana]
AT5G07460	1.76889	1.09e-07	2.33e-05	Peptide Methionine Sulfoxide Reductase A2 [Arabidopsis Thaliana]
AT3G19830	1.76171	0.000211698	0.00807089	Protein Ntmc2T5.2 [Arabidopsis Thaliana]
AT5G61810	1.75526	1.32e-12	1.27e-09	Atp-Mg/Pi Transporter [Arabidopsis Thaliana]
AT5G20230	1.74264	9.61e-07	0.000133065	Blue-Copper-Binding Protein [Arabidopsis Thaliana]
AT2G36590	1.74147	0.000195927	0.00775339	Proline Transporter 3 [Arabidopsis Thaliana]
AT2G47150	1.73973	7.55e-05	0.00378067	Rossmann-Fold Nad(P)-Binding Domain-Containing Protein [Arabidopsis Thaliana]
AT5G59480	1.73932	0.000444808	0.0135784	Haloacid Dehalogenase-Like Hydrolase (Had) Superfamily Protein [Arabidopsis Thaliana]
AT3G59730	1.73655	0.000520687	0.0150982	Putative L-Type Lectin-Domain Containing Receptor Kinase V.6 [Arabidopsis Thaliana]
AT1G51950	1.73356	1.06e-06	0.000143461	Auxin-Responsive Protein Iaa18 [Arabidopsis Thaliana]
AT3G14260	1.73079	2.78e-05	0.00173414	Lurp-One-Related 11 Protein [Arabidopsis Thaliana]
AT5G14960	1.72498	5.37e-06	0.000491387	Dp-E2F-Like 2 [Arabidopsis Thaliana]
AT3G47420	1.72334	0.00199609	0.0381616	Putative Glycerol-3-Phosphate Transporter 1 [Arabidopsis Thaliana]
AT3G58790	1.72031	1.68e-05	0.00116032	Probable Galacturonosyltransferase 15 [Arabidopsis Thaliana]
AT1G55420	1.71833	0.000214521	0.00813088	Cysteine/Histidine-Rich C1 Domain-Containing Protein [Arabidopsis Thaliana]
AT1G58170	1.7145	0.00216348	0.0403817	Disease Resistance-Responsive (Dirigent-Like Protein) Family Protein [Arabidopsis Thaliana]
AT2G01150	1.70577	7.98e-05	0.00393426	Putative E3 Ubiquitin-Protein Ligase Rha2B [Arabidopsis Thaliana]
MSTRG.105	1.70428	0.0025507	0.0446056	Hypothetical Protein At1G02490 [Arabidopsis Thaliana]
AT2G27500	1.69983	2.3e-12	2.09e-09	Putative Glucan Endo-1,3-Beta-Glucosidase [Arabidopsis Thaliana]
AT2G32510	1.69516	4.08e-05	0.00236596	Mitogen-Activated Protein Kinase Kinase Kinase 17 [Arabidopsis Thaliana]
AT4G29930	1.69303	0.00136642	0.0288566	Transcription Factor Bhlh27 [Arabidopsis Thaliana]
AT1G71970	1.69242	6.64e-07	0.00010083	Uncharacterized Protein [Arabidopsis Thaliana]
AT3G56200	1.68828	6.9e-09	2.49e-06	Putative Amino Acid Transporter [Arabidopsis Thaliana]
AT1G07620	1.68432	0.000490894	0.0144675	Gtpase Obgm [Arabidopsis Thaliana]
AT4G05100	1.68386	1.69e-05	0.00116032	Myb Domain Protein 74 [Arabidopsis Thaliana]
AT1G07650	1.6827	1.85e-06	0.000215578	Leucine-Rich Repeat Transmembrane Protein Kinase [Arabidopsis Thaliana]
AT3G12110	1.68024	3.93e-07	6.49e-05	Actin-11 [Arabidopsis Thaliana]
AT5G56760	1.67745	0.000323305	0.0110625	Serine Acetyltransferase 1;1 [Arabidopsis Thaliana]
AT4G36010	1.67689	8.71e-08	1.95e-05	Pathogenesis-Related Thaumatin Family Protein [Arabidopsis Thaliana]
MSTRG.18345	1.66991	0.000952199	0.0227054	Cell Wall Protein Dan4-Like [Brassica Napus]
AT5G42280	1.66991	0.000952199	0.0227054	Cysteine/Histidine-Rich C1 Domain-Containing Protein [Arabidopsis Thaliana]
AT5G56160	1.66979	8.07e-09	2.84e-06	Sec14P-Like Phosphatidylinositol Transfer-Like Protein [Arabidopsis Thaliana]
AT5G52870	1.6687	0.0025161	0.0440894	Membrane-Associated Kinase Regulator Family Protein [Arabidopsis Thaliana]
MSTRG.5408	1.66671	0.000730274	0.0191496	Abc Transporter G Family Member 7 Isoform X1 [Capsella Rubella]
AT3G43250	1.66416	1.36e-06	0.000166928	Uncharacterized Protein [Arabidopsis Thaliana]
AT4G28150	1.66256	1.46e-05	0.00105403	Uncharacterized Protein [Arabidopsis Thaliana]
AT3G58780	1.6599	3.66e-06	0.000363593	Agamous-Like Mads-Box Protein Agl1 [Arabidopsis Thaliana]
AT2G46690	1.65365	0.000210136	0.00805853	Saur-Like Auxin-Responsive Protein [Arabidopsis Thaliana]
MSTRG.14703	1.65046	0.00041614	0.0131236	Lorelei-Like-Gpi Anchored Protein 3 [Arabidopsis Thaliana]
AT4G28280	1.65046	0.00041614	0.0131236	Lorelei-Like-Gpi Anchored Protein 3 [Arabidopsis Thaliana]
AT1G10550	1.64836	2.52e-05	0.00162982	Probable Xyloglucan Endotransglucosylase/Hydrolase Protein 33 [Arabidopsis Thaliana]
AT1G02860	1.64782	0.000565877	0.0161744	E3 Ubiquitin-Protein Ligase Bah1 [Arabidopsis Thaliana]
AT1G74940	1.64747	2.45e-08	6.65e-06	Uncharacterized Protein [Arabidopsis Thaliana]
AT2G38465	1.64743	1.11e-06	0.000149442	Uncharacterized Protein [Arabidopsis Thaliana]
AT3G23000	1.64396	2.63e-07	4.72e-05	Cbl-Interacting Serine/Threonine-Protein Kinase 7 [Arabidopsis Thaliana]
AT5G19380	1.63261	4.65e-08	1.14e-05	Crt (Chloroquine-Resistance Transporter)-Like Transporter 1 [Arabidopsis Thaliana]
AT5G54040	1.63005	0.00104374	0.0240996	Cysteine/Histidine-Rich C1 Domain-Containing Protein [Arabidopsis Thaliana]
MSTRG.12998	1.6283	0.00223675	0.0412315	Methionine Sulfoxide Reductase B6 [Arabidopsis Thaliana]
AT4G04840	1.6283	0.00223675	0.0412315	Methionine Sulfoxide Reductase B6 [Arabidopsis Thaliana]
AT5G58670	1.62536	1.93e-11	1.29e-08	Phosphoinositide Phospholipase C 1 [Arabidopsis Thaliana]
AT3G19380	1.62227	4.47e-06	0.000431537	U-Box Domain-Containing Protein 25 [Arabidopsis Thaliana]
AT1G04570	1.62153	6.41e-06	0.000562634	Probable Folate-Biopterin Transporter [Arabidopsis Thaliana]
AT1G02900	1.62116	0.00208696	0.0394356	Rapid Alkalinization Factor 1 [Arabidopsis Thaliana]
AT1G70700	1.61596	1.05e-05	0.000797156	Putative Jasmonate Signaling Protein Jaz9 [Arabidopsis Thaliana]
AT5G17490	1.61521	9.75e-07	0.000134389	Della Protein Rgl3 [Arabidopsis Thaliana]
AT1G51760	1.61292	1.23e-06	0.000160832	Iaa-Amino Acid Hydrolase Iar3 [Arabidopsis Thaliana]
AT1G51770	1.61292	1.23e-06	0.000160832	Core-2/I-Branching Beta-1,6-N-Acetylglucosaminyltransferase Family Protein [Arabidopsis Thaliana]
MSTRG.3165	1.61292	1.23e-06	0.000160832	Peptidase M20/M25/M40 Family Protein [Arabidopsis Thaliana]
AT3G59710	1.61249	0.0025038	0.0439329	Rossmann-Fold Nad(P)-Binding Domain-Containing Protein [Arabidopsis Thaliana]
AT3G59740	1.61072	0.000331214	0.0112152	Concanavalin A-Like Lectin Kinase-Like Protein [Arabidopsis Thaliana]
AT5G65280	1.60263	1.35e-13	1.76e-10	Protein Gcr2-Like 1 [Arabidopsis Thaliana]
AT1G63350	1.60139	0.000155257	0.00652362	Cc-Nbs-Lrr Class Disease Resistance Protein [Arabidopsis Thaliana]
AT1G68340	1.60038	0.000874573	0.0215022	Uncharacterized Protein [Arabidopsis Thaliana]
AT5G52660	1.59872	0.00212355	0.0398693	Myb Family Transcription Factor [Arabidopsis Thaliana]
AT4G30200	1.59471	1.69e-05	0.00116032	Vernalization5/Vin3-Like Protein [Arabidopsis Thaliana]
AT5G65274	1.59369	0.000114975	0.00517962	Arp2/3 Complex Subunit P16-Arc [Arabidopsis Thaliana]
MSTRG.20204	1.59369	0.000114975	0.00517962	Predicted: Actin-Related Protein 2/3 Complex Subunit 5B-Like Isoform X1 [Camelina Sativa]
AT4G05020	1.59037	0.00054442	0.0156297	Nad(P)H Dehydrogenase B2 [Arabidopsis Thaliana]
AT3G07000	1.58802	0.000720743	0.0189762	Cysteine/Histidine-Rich C1 Domain-Containing Protein [Arabidopsis Thaliana]
AT4G28190	1.58628	0.00021925	0.00828661	Protein Ultrapetala 1 [Arabidopsis Thaliana]
AT5G67020	1.58609	8.45e-05	0.00409584	Uncharacterized Protein [Arabidopsis Thaliana]
AT2G43060	1.58416	4.14e-09	1.61e-06	Ili1 Binding Bhlh 1 Protein [Arabidopsis Thaliana]
AT4G21210	1.58178	2.46e-06	0.000269751	Pyruvate, Phosphate Dikinase Regulatory Protein 1 [Arabidopsis Thaliana]
MSTRG.14094	1.58178	2.46e-06	0.000269751	Ppdk Regulatory Protein [Arabidopsis Thaliana]
AT1G20450	1.58045	2.51e-05	0.00162982	Dehydrin Erd10 [Arabidopsis Thaliana]
AT1G62990	1.57812	1.33e-11	9.38e-09	Homeobox Protein Knotted-1-Like 7 [Arabidopsis Thaliana]
MSTRG.5511	1.57376	0.00206465	0.0391276	Cysteine/Histidine-Rich C1 Domain Family Protein [Arabidopsis Thaliana]
AT2G02680	1.57376	0.00206465	0.0391276	Cysteine/Histidine-Rich C1 Domain-Containing Protein [Arabidopsis Thaliana]
AT2G16900	1.57235	7e-05	0.00355527	Phospholipase-Like Protein (Pearli 4) Family [Arabidopsis Thaliana]
AT5G38710	1.5667	0.000258501	0.00938789	Proline Dehydrogenase 2 [Arabidopsis Thaliana]
MSTRG.18076	1.5667	0.000258501	0.00938789	Proline Oxidase Precursor [Arabidopsis Thaliana]
AT3G13640	1.56627	0.00258151	0.0449231	Abc Transporter E Family Member 1 [Arabidopsis Thaliana]
AT5G54180	1.5621	0.000605211	0.0169815	Plastid Transcriptionally Active Protein 15 [Arabidopsis Thaliana]
AT1G70140	1.5615	0.00227834	0.0415446	Formin-Like Protein 8 [Arabidopsis Thaliana]
AT2G47950	1.56139	9.96e-05	0.00466462	Uncharacterized Protein [Arabidopsis Thaliana]
AT5G65140	1.55579	2.59e-05	0.00165336	Probable Trehalose-Phosphate Phosphatase J [Arabidopsis Thaliana]
AT4G02180	1.5537	0.000282184	0.0100243	Dc1 Domain-Containing Protein [Arabidopsis Thaliana]
AT3G17390	1.55256	0.00258611	0.0449231	S-Adenosylmethionine Synthase 4 [Arabidopsis Thaliana]
AT3G61410	1.54836	0.00137776	0.029049	Uncharacterized Protein [Arabidopsis Thaliana]
AT3G59350	1.54401	0.000486439	0.014361	Pti1-Like Tyrosine-Protein Kinase 3 [Arabidopsis Thaliana]
AT1G30260	1.54099	0.000588138	0.0166825	Uncharacterized Protein [Arabidopsis Thaliana]
AT3G09400	1.5396	0.00068452	0.0183566	Putative Protein Phosphatase 2C 36 [Arabidopsis Thaliana]
MSTRG.19122	1.52959	5e-05	0.00276804	Trab Family Protein [Arabidopsis Thaliana]
AT5G52030	1.52959	5e-05	0.00276804	Trab Family Protein [Arabidopsis Thaliana]
AT4G37710	1.52629	8.63e-08	1.95e-05	Vq Motif-Containing Protein [Arabidopsis Thaliana]
AT1G21550	1.52306	0.000652645	0.0178511	Putative Calcium-Binding Protein Cml44 [Arabidopsis Thaliana]
AT5G45810	1.52285	0.000767075	0.0196981	Snf1-Related Protein Kinase [Arabidopsis Thaliana]
AT3G28660	1.52144	2.35e-07	4.34e-05	Pentatricopeptide Repeat-Containing Protein [Arabidopsis Thaliana]
AT1G75860	1.52084	2.52e-06	0.000273634	Uncharacterized Protein [Arabidopsis Thaliana]
AT2G21130	1.51519	0.00028303	0.010027	Peptidyl-Prolyl Cis-Trans Isomerase Cyp19-2 [Arabidopsis Thaliana]
AT1G54040	1.51273	4.74e-07	7.72e-05	Epithiospecifier Protein [Arabidopsis Thaliana]
AT1G54095	1.50564	0.00179731	0.0355084	Uncharacterized Protein [Arabidopsis Thaliana]
AT1G70800	1.50501	2.1e-05	0.00140142	Protein Enhanced Bending 1 [Arabidopsis Thaliana]
MSTRG.18789	1.4967	0.00113388	0.0254307	Adenine Nucleotide Alpha Hydrolases-Like Superfamily Protein [Arabidopsis Thaliana]
AT5G47740	1.4967	0.00113388	0.0254307	Adenine Nucleotide Alpha Hydrolases-Like Superfamily Protein [Arabidopsis Thaliana]
AT4G35320	1.49314	3.33e-05	0.00199648	Uncharacterized Protein [Arabidopsis Thaliana]
AT1G69580	1.49046	0.00292579	0.0489304	Homeodomain-Like Superfamily Protein [Arabidopsis Thaliana]
AT4G22758	1.48667	0.000433416	0.0133559	Uncharacterized Protein [Arabidopsis Thaliana]
MSTRG.14230	1.48667	0.000433416	0.0133559	Ppr Containing Protein [Arabidopsis Thaliana]
AT2G43020	1.48503	0.000866842	0.0214447	Polyamine Oxidase 2 [Arabidopsis Thaliana]
AT2G43018	1.48503	0.000866842	0.0214447	Conserved Peptide Upstream Open Reading Frame 17 [Arabidopsis Thaliana]
AT1G70780	1.4842	0.000690653	0.018464	Uncharacterized Protein [Arabidopsis Thaliana]
AT5G65320	1.48345	0.0004514	0.0136675	Transcription Factor Bhlh99 [Arabidopsis Thaliana]
AT3G14205	1.48102	1.04e-08	3.38e-06	Phosphoinositide Phosphatase Family Protein [Arabidopsis Thaliana]
AT5G57710	1.46695	0.00122916	0.0267435	Protein Suppressor Of Max2 1 [Arabidopsis Thaliana]
AT5G13220	1.46058	0.000880128	0.0215022	Protein Tify 9 [Arabidopsis Thaliana]
MSTRG.15807	1.45979	1.36e-06	0.000166928	Lurp-One-Like Protein (Duf567) [Arabidopsis Thaliana]
AT5G01750	1.45979	1.36e-06	0.000166928	Uncharacterized Protein [Arabidopsis Thaliana]
AT1G25370	1.4593	9.15e-07	0.000127452	Uncharacterized Protein [Arabidopsis Thaliana]
AT5G50370	1.45263	1.36e-09	6.01e-07	Adenylate Kinase 2 [Arabidopsis Thaliana]
AT3G11490	1.45242	5.56e-05	0.00295655	Rac Gtpase Activating Protein [Arabidopsis Thaliana]
AT3G57460	1.45155	1.73e-05	0.00117662	Catalytic/ Metal Ion Binding / Metalloendopeptidase/ Zinc Ion Binding Protein [Arabidopsis Thaliana]
AT1G63840	1.45146	0.00157375	0.0320498	Ring/U-Box Domain-Containing Protein [Arabidopsis Thaliana]
AT5G10300	1.45099	0.000519179	0.0150712	Methyl Esterase 5 [Arabidopsis Thaliana]
MSTRG.4657	1.44522	3.27e-05	0.0019721	Basic Helix-Loop-Helix (Bhlh) Dna-Binding Superfamily Protein [Arabidopsis Thaliana]
AT1G72210	1.44522	3.27e-05	0.0019721	Transcription Factor Bhlh96 [Arabidopsis Thaliana]
AT3G56090	1.44415	1.64e-11	1.12e-08	Ferritin 3 [Arabidopsis Thaliana]
AT3G52470	1.44405	0.00227214	0.0414605	Late Embryogenesis Abundant Hydroxyproline-Rich Glycoprotein [Arabidopsis Thaliana]
AT5G01335	1.44221	0.000625991	0.0173776	F14N23.4 [Arabidopsis Thaliana]
AT1G59820	1.44184	0.00010536	0.00488163	Phospholipid-Transporting Atpase 3 [Arabidopsis Thaliana]
AT1G70810	1.44145	8.02e-05	0.00394028	Calcium-Dependent Lipid-Binding (Calb Domain) Family Protein [Arabidopsis Thaliana]
AT4G09770	1.43855	0.000164774	0.00683211	Traf-Like Family Protein [Arabidopsis Thaliana]
AT4G27480	1.43806	9.93e-06	0.000765363	Core-2/I-Branching Beta-1,6-N-Acetylglucosaminyltransferase Family Protein [Arabidopsis Thaliana]
AT4G10510	1.4333	0.000213539	0.00811729	Subtilase Family Protein [Arabidopsis Thaliana]
AT3G60260	1.43309	6.66e-07	0.00010083	Elmo/Ced-12 Domain-Containing Protein [Arabidopsis Thaliana]
AT4G21570	1.43303	8.45e-05	0.00409584	Uncharacterized Protein [Arabidopsis Thaliana]
AT5G24810	1.4289	0.00239123	0.0428233	Abc1 Family Protein [Arabidopsis Thaliana]
AT1G70640	1.42794	0.000713461	0.0188225	Octicosapeptide/Phox/Bem1P (Pb1) Domain-Containing Protein [Arabidopsis Thaliana]
AT3G26840	1.42703	0.000327869	0.0111309	Phytyl Ester Synthesis And Diacylglycerol Acyltransferase Activity Protein [Arabidopsis Thaliana]
AT2G31940	1.42657	5.27e-05	0.00285866	Uncharacterized Protein [Arabidopsis Thaliana]
AT5G43150	1.42538	0.000378961	0.0123039	Uncharacterized Protein [Arabidopsis Thaliana]
AT5G63800	1.42367	0.00295492	0.0492358	Beta-Galactosidase 6 [Arabidopsis Thaliana]
AT3G05580	1.42251	1.73e-05	0.00117662	Serine/Threonine-Protein Phosphatase Pp1 Isozyme 9 [Arabidopsis Thaliana]
AT3G18400	1.4224	0.00110462	0.0250988	Nac Domain Containing Protein 58 [Arabidopsis Thaliana]
AT1G05010	1.41937	0.00118629	0.0262256	1-Aminocyclopropane-1-Carboxylate Oxidase [Arabidopsis Thaliana]
AT4G16490	1.41825	3.55e-07	6.01e-05	Armadillo/Beta-Catenin-Like Repeat-Containing Protein [Arabidopsis Thaliana]
MSTRG.15091	1.41819	8.72e-10	4.2e-07	Glycine-Rich Cell Wall Structural Protein 1-Like [Capsella Rubella]
AT4G32920	1.41819	8.72e-10	4.2e-07	Glycine-Rich Protein [Arabidopsis Thaliana]
AT5G19875	1.41513	6.37e-06	0.000562589	Uncharacterized Protein [Arabidopsis Thaliana]
AT1G79310	1.41448	0.000231253	0.00867664	Metacaspase 7 [Arabidopsis Thaliana]
AT5G42570	1.41027	7.66e-06	0.000636027	B-Cell Receptor-Associated 31-Like Protein [Arabidopsis Thaliana]
AT2G15760	1.40039	4.32e-05	0.00246438	Uncharacterized Protein [Arabidopsis Thaliana]
AT5G47050	1.39916	0.00285663	0.0479661	S-Ribonuclease Binding Protein [Arabidopsis Thaliana]
MSTRG.18734	1.39916	0.00285663	0.0479661	Sbp (S-Ribonuclease Binding Protein) Family Protein [Arabidopsis Thaliana]
AT1G64070	1.39859	0.000827351	0.020835	F22C12.17 [Arabidopsis Thaliana]
AT1G69610	1.39673	2.16e-06	0.000239881	Uncharacterized Protein [Arabidopsis Thaliana]
AT5G60820	1.39654	0.00115864	0.025777	Ring/U-Box Domain-Containing Protein [Arabidopsis Thaliana]
AT4G13110	1.39439	0.000667728	0.0180738	Bsd Domain-Containing Protein [Arabidopsis Thaliana]
AT2G39130	1.38788	0.00028661	0.0101262	Transmembrane Amino Acid Transporter [Arabidopsis Thaliana]
AT5G52060	1.38734	5.72e-06	0.000515379	Bcl-2-Associated Athanogene 1 [Arabidopsis Thaliana]
AT1G70130	1.38705	2.03e-07	3.77e-05	Putative L-Type Lectin-Domain Containing Receptor Kinase V.2 [Arabidopsis Thaliana]
AT1G71360	1.38621	0.000521978	0.015102	Galactose-Binding Protein [Arabidopsis Thaliana]
MSTRG.6766	1.3845	0.00119491	0.026279	Predicted: Lipid Transfer Protein Earli 1-Like [Brassica Oleracea Var. Oleracea]
AT2G26410	1.3845	0.00119491	0.026279	Protein Iq-Domain 4 [Arabidopsis Thaliana]
AT1G14600	1.38267	1.4e-08	4.19e-06	Putative Myb Family Transcription Factor [Arabidopsis Thaliana]
AT1G14590	1.38267	1.4e-08	4.19e-06	Nucleotide-Diphospho-Sugar Transferase Family Protein [Arabidopsis Thaliana]
AT1G59780	1.37876	0.00130115	0.0278164	Nb-Arc Domain-Containing Disease Resistance Protein [Arabidopsis Thaliana]
AT3G46530	1.37527	0.000964056	0.0228851	Disease Resistance Protein Rpp13 [Arabidopsis Thaliana]
AT1G02310	1.37254	0.000967792	0.0229094	Mannan Endo-1,4-Beta-Mannosidase 1 [Arabidopsis Thaliana]
AT2G44450	1.37125	6.38e-08	1.54e-05	Beta Glucosidase 15 [Arabidopsis Thaliana]
AT3G60110	1.36901	6.96e-05	0.00355527	Dna-Binding Bromodomain-Containing Protein [Arabidopsis Thaliana]
AT5G18350	1.36368	0.00211705	0.0398596	Tir-Nbs-Lrr Class Disease Resistance Protein [Arabidopsis Thaliana]
AT4G18070	1.35996	3.18e-07	5.56e-05	Uncharacterized Protein [Arabidopsis Thaliana]
AT1G10155	1.35976	0.00242136	0.0431554	Phloem Protein 2-A10 [Arabidopsis Thaliana]
MSTRG.2081	1.3574	0.000348272	0.0116371	T24P13.11 [Arabidopsis Thaliana]
AT1G26730	1.3574	0.000348272	0.0116371	Phosphate Transporter Pho1-7 [Arabidopsis Thaliana]
AT1G23480	1.35562	0.00147269	0.0304829	Putative Mannan Synthase 3 [Arabidopsis Thaliana]
AT1G70500	1.35166	0.00161681	0.0327628	Pectin Lyase-Like Protein [Arabidopsis Thaliana]
AT1G75310	1.34974	0.000259839	0.00941021	Auxin-Like 1 Protein [Arabidopsis Thaliana]
AT5G54720	1.34353	7.11e-06	0.000608795	Ankyrin Repeat-Containing Protein [Arabidopsis Thaliana]
AT5G54710	1.34353	7.11e-06	0.000608795	Ankyrin Repeat Family Protein [Arabidopsis Thaliana]
AT5G21105	1.33985	0.000453179	0.0136739	L-Ascorbate Oxidase [Arabidopsis Thaliana]
AT4G27720	1.3397	3.38e-08	8.89e-06	Major Facilitator Protein [Arabidopsis Thaliana]
AT5G47730	1.33905	0.000418516	0.0131615	Sec14P-Like Phosphatidylinositol Transfer Family Protein [Arabidopsis Thaliana]
MSTRG.18544	1.33535	0.00027091	0.00971243	Hypothetical Protein Axx17_At5G42730 [Arabidopsis Thaliana]
AT4G27870	1.32988	0.000421984	0.0132227	Vacuolar Iron Transporter-Like Protein [Arabidopsis Thaliana]
AT2G25690	1.32854	0.000141604	0.00606452	Uncharacterized Protein [Arabidopsis Thaliana]
AT5G05590	1.3232	0.00112444	0.0252844	Phosphoribosylanthranilate Isomerase 2 [Arabidopsis Thaliana]
AT1G80120	1.32258	0.000949018	0.0226919	Uncharacterized Protein [Arabidopsis Thaliana]
AT2G44230	1.31844	1.46e-07	2.96e-05	Uncharacterized Protein [Arabidopsis Thaliana]
AT5G06720	1.31758	7.26e-06	0.000615899	Peroxidase 53 [Arabidopsis Thaliana]
AT5G50760	1.31541	0.00084901	0.0211968	Saur-Like Auxin-Responsive Protein [Arabidopsis Thaliana]
AT4G30090	1.31536	0.00019794	0.00780935	Uncharacterized Protein [Arabidopsis Thaliana]
AT1G54280	1.31024	0.00029247	0.0102637	Atpase E1-E2 Type Family Protein / Haloacid Dehalogenase-Like Hydrolase Family Protein [Arabidopsis Thaliana]
AT2G30010	1.30985	0.000359684	0.0117983	Protein Trichome Birefringence-Like 45 [Arabidopsis Thaliana]
AT4G27650	1.3042	2.53e-07	4.64e-05	Protein Pelota [Arabidopsis Thaliana]
AT4G10770	1.30168	1.33e-06	0.000166928	Oligopeptide Transporter 7 [Arabidopsis Thaliana]
AT5G03495	1.29532	6.36e-05	0.00332507	Rna-Binding (Rrm/Rbd/Rnp Motifs) Family Protein [Arabidopsis Thaliana]
AT3G15200	1.29178	1.03e-05	0.000784402	Pentatricopeptide Repeat-Containing Protein [Arabidopsis Thaliana]
MSTRG.5006	1.28478	0.00231958	0.0420537	Recname: Full=Squamosa Promoter-Binding-Like Protein 16; Altname: Full=Spl1-Related Protein 3
AT1G76580	1.28478	0.00231958	0.0420537	Squamosa Promoter-Binding-Like Protein 16 [Arabidopsis Thaliana]
AT4G39710	1.28391	0.00076465	0.0196552	Fk506-Binding Protein 16-2 [Arabidopsis Thaliana]
AT4G39720	1.28391	0.00076465	0.0196552	Vq Motif-Containing Protein [Arabidopsis Thaliana]
AT1G68550	1.28264	0.000876584	0.0215022	Ethylene-Responsive Transcription Factor Erf118 [Arabidopsis Thaliana]
AT1G68552	1.28264	0.000876584	0.0215022	Conserved Peptide Upstream Open Reading Frame 53 [Arabidopsis Thaliana]
AT3G18040	1.28167	3.04e-06	0.000318003	Mitogen-Activated Protein Kinase 9 [Arabidopsis Thaliana]
AT4G23060	1.28107	0.000316698	0.010865	Protein Iq-Domain 22 [Arabidopsis Thaliana]
AT4G14640	1.27997	0.00249236	0.0437792	Calmodulin-Like Protein 8 [Arabidopsis Thaliana]
MSTRG.8367	1.27692	9.78e-05	0.00460527	Hypothetical Protein Axx17_At2G42870 [Arabidopsis Thaliana]
AT2G45290	1.27692	9.78e-05	0.00460527	Transketolase [Arabidopsis Thaliana]
AT1G64760	1.27242	2.84e-07	5.03e-05	O-Glycosyl Hydrolases Family 17 Protein [Arabidopsis Thaliana]
AT1G02400	1.27187	3.55e-05	0.00210303	Gibberellin 2-Oxidase 6 [Arabidopsis Thaliana]
AT5G62880	1.27005	7.76e-08	1.84e-05	Rac-Like Gtp-Binding Protein Arac10 [Arabidopsis Thaliana]
AT5G49900	1.26912	0.000200741	0.00786029	Beta-Glucosidase, Gba2 Type Family Protein [Arabidopsis Thaliana]
AT5G44870	1.26835	6.42e-05	0.0033433	Tir-Nbs-Lrr Class Disease Resistance Protein Laz5 [Arabidopsis Thaliana]
AT5G11740	1.2648	0.00256572	0.044778	Arabinogalactan Protein 15 [Arabidopsis Thaliana]
AT4G17895	1.25741	2.81e-05	0.00174574	Ubiquitin-Specific Protease 20 [Arabidopsis Thaliana]
AT3G27880	1.25718	3.27e-05	0.0019721	Uncharacterized Protein [Arabidopsis Thaliana]
AT5G06700	1.25164	0.00277831	0.0473458	Protein Trichome Birefringence [Arabidopsis Thaliana]
AT5G14710	1.24944	8.34e-06	0.000683007	Proteasome Assembly Chaperone 3-Domain Protein [Arabidopsis Thaliana]
AT5G19070	1.24899	0.000200342	0.00786029	Snare Associated Golgi Family Protein [Arabidopsis Thaliana]
AT5G47470	1.24456	0.00042636	0.0132742	Nodulin Mtn21-Like Transporter Family Protein [Arabidopsis Thaliana]
MSTRG.8755	1.24434	0.000137912	0.00596527	--
AT3G02540	1.24434	0.000137912	0.00596527	Uv Excision Repair Protein Rad23C [Arabidopsis Thaliana]
AT3G02530	1.24434	0.000137912	0.00596527	Tcp-1/Cpn60 Chaperonin Family Protein [Arabidopsis Thaliana]
AT3G02550	1.24434	0.000137912	0.00596527	Lob Domain-Containing Protein 41 [Arabidopsis Thaliana]
AT4G21790	1.24257	0.000820608	0.0207253	Tobamovirus Multiplication Protein 1 [Arabidopsis Thaliana]
AT5G57110	1.24042	0.000238227	0.00889984	Calcium-Transporting Atpase 8 [Arabidopsis Thaliana]
AT4G30210	1.23714	2.22e-05	0.00146441	Nadph--Cytochrome P450 Reductase 2 [Arabidopsis Thaliana]
AT3G59720	1.23626	1.33e-06	0.000166928	Hypothetical Protein [Arabidopsis Thaliana]
AT1G72510	1.23441	2.06e-06	0.000231691	Uncharacterized Protein [Arabidopsis Thaliana]
AT4G22270	1.23204	0.00132837	0.0282362	Uncharacterized Protein [Arabidopsis Thaliana]
MSTRG.14190	1.23204	0.00132837	0.0282362	Transmembrane Protein, Putative (Duf3537) [Arabidopsis Thaliana]
AT2G36980	1.23022	0.00246398	0.0436509	Pentatricopeptide Repeat-Containing Protein [Arabidopsis Thaliana]
AT4G35630	1.22833	1.08e-07	2.33e-05	Phosphoserine Aminotransferase [Arabidopsis Thaliana]
AT1G52280	1.22831	7.11e-08	1.7e-05	Rab Gtpase Homolog G3D [Arabidopsis Thaliana]
AT5G63370	1.22809	5.61e-07	8.85e-05	Cyclin-Dependent Kinase-G1 [Arabidopsis Thaliana]
AT5G65080	1.22681	0.00171889	0.0342187	Protein Mads Affecting Flowering 5 [Arabidopsis Thaliana]
AT5G66950	1.22626	7.57e-06	0.000634395	Catalytic/ Pyridoxal Phosphate Binding Protein [Arabidopsis Thaliana]
AT2G17840	1.21991	0.00150715	0.0309746	Senescence/Dehydration Related Protein [Arabidopsis Thaliana]
AT3G44700	1.21751	0.00296919	0.0494024	Uncharacterized Protein [Arabidopsis Thaliana]
AT2G39420	1.2138	0.00269627	0.0464646	Alpha/Beta-Hydrolases Superfamily Protein [Arabidopsis Thaliana]
AT3G13530	1.21192	0.000431074	0.0133559	Map3K Epsilon Protein Kinase 1 [Arabidopsis Thaliana]
AT2G33760	1.208	0.00189469	0.0370112	Pentatricopeptide Repeat-Containing Protein [Arabidopsis Thaliana]
AT3G12320	1.20793	8.03e-05	0.00394028	Uncharacterized Protein [Arabidopsis Thaliana]
AT5G52580	1.20633	0.000279071	0.0099539	Rabgap/Tbc Domain-Containing Protein [Arabidopsis Thaliana]
AT5G42010	1.20476	0.00143885	0.0300471	Wd40 Domain-Containing Protein [Arabidopsis Thaliana]
MSTRG.18319	1.20476	0.00143885	0.0300471	Transducin/Wd40 Repeat-Like Superfamily Protein [Arabidopsis Thaliana]
MSTRG.7982	1.20425	0.00293606	0.0489764	Wrky Dna-Binding Protein 55 [Arabidopsis Thaliana]
AT2G40740	1.20425	0.00293606	0.0489764	Wrky Transcription Factor 55 [Arabidopsis Thaliana]
AT1G54010	1.20339	0.00196233	0.0379232	Gdsl Esterase/Lipase [Arabidopsis Thaliana]
AT3G15650	1.2021	0.00111231	0.0251638	Alpha/Beta-Hydrolases Superfamily Protein [Arabidopsis Thaliana]
AT1G63090	1.20189	0.000339557	0.0114526	Phloem Protein 2-A11 [Arabidopsis Thaliana]
AT5G35732	1.20166	0.000581248	0.016505	Uncharacterized Protein [Arabidopsis Thaliana]
AT5G60860	1.1966	9.31e-06	0.000739178	Rab Gtpase Homolog A1F [Arabidopsis Thaliana]
AT3G48850	1.19659	0.00270171	0.0464662	Phosphate Transporter 3;2 [Arabidopsis Thaliana]
AT3G48840	1.19659	0.00270171	0.0464662	Rna-Binding (Rrm/Rbd/Rnp Motifs) Family Protein [Arabidopsis Thaliana]
AT4G30530	1.1935	0.00198108	0.0381616	Gamma-Glutamyl Peptidase 1 [Arabidopsis Thaliana]
AT5G06730	1.19053	0.00196017	0.0379204	Peroxidase 54 [Arabidopsis Thaliana]
AT5G58500	1.18555	0.000107793	0.00495029	Protein Light Sensitive Hypocotyls 5 [Arabidopsis Thaliana]
AT3G02410	1.18473	7.13e-05	0.0036048	Probable Isoprenylcysteine Alpha-Carbonyl Methylesterase Icmel2 [Arabidopsis Thaliana]
AT2G47440	1.18308	0.000651268	0.0178321	Tetratricopeptide Repeat-Containing Protein [Arabidopsis Thaliana]
AT3G14070	1.18187	6.58e-06	0.000573103	Cation/Calcium Exchanger 3 [Arabidopsis Thaliana]
AT1G13390	1.18012	0.00140101	0.02942	Uncharacterized Protein [Arabidopsis Thaliana]
AT5G07580	1.17977	0.000505005	0.0147917	Ethylene-Responsive Transcription Factor Erf106 [Arabidopsis Thaliana]
AT1G01260	1.17887	0.000170854	0.00703935	Transcription Factor Bhlh13 [Arabidopsis Thaliana]
AT5G59450	1.17355	2.84e-06	0.000299659	Gras Family Transcription Factor [Arabidopsis Thaliana]
MSTRG.16371	1.16793	2.65e-07	4.72e-05	Transmembrane Clptm1 Family Protein [Arabidopsis Thaliana]
AT5G08500	1.16793	2.65e-07	4.72e-05	Transmembrane Clptm1 Family Protein [Arabidopsis Thaliana]
AT2G44800	1.16687	0.000148444	0.00629532	2-Oxoglutarate (2Og) And Fe(Ii)-Dependent Oxygenase Superfamily Protein [Arabidopsis Thaliana]
AT1G71950	1.16606	5.07e-06	0.000471384	Proteinase Inhibitor, Propeptide [Arabidopsis Thaliana]
MSTRG.4406	1.162	0.000928262	0.0223381	Squamosa Promoter-Binding Protein-Like (Sbp Domain) Transcription Factor Family Protein [Arabidopsis Thaliana]
AT1G69170	1.162	0.000928262	0.0223381	Squamosa Promoter-Binding-Like Protein 6 [Arabidopsis Thaliana]
AT1G76130	1.15956	0.000712331	0.0188118	Alpha-Amylase-Like 2 [Arabidopsis Thaliana]
AT3G04110	1.15768	5.35e-05	0.00289292	Glutamate Receptor 1.1 [Arabidopsis Thaliana]
AT1G09970	1.15739	0.0021744	0.0405001	Leucine-Rich Receptor-Like Protein Kinase [Arabidopsis Thaliana]
AT1G48710	1.15725	3.94e-07	6.49e-05	Copia-Type Polyprotein, Putative [Arabidopsis Thaliana]
AT3G53600	1.15678	0.000184485	0.00736781	C2H2-Type Zinc Finger Protein [Arabidopsis Thaliana]
AT3G05550	1.15183	0.000774983	0.0198425	Hypoxia-Responsive Family Protein [Arabidopsis Thaliana]
AT5G54380	1.14725	0.00020201	0.00787713	Receptor-Like Protein Kinase Theseus 1 [Arabidopsis Thaliana]
AT4G16890	1.14203	0.000751507	0.0194518	Protein Suppressor Of Npr1-1, Constitutive 1 [Arabidopsis Thaliana]
AT1G75220	1.13962	2.41e-05	0.00157346	Sugar Transporter Erd6-Like 6 [Arabidopsis Thaliana]
AT3G50260	1.13857	0.00015533	0.00652362	Ethylene-Responsive Transcription Factor Erf011 [Arabidopsis Thaliana]
AT5G13560	1.13788	0.00249336	0.0437792	Uncharacterized Protein [Arabidopsis Thaliana]
AT2G31070	1.13759	0.00117928	0.0261338	Transcription Factor Tcp10 [Arabidopsis Thaliana]
AT5G47240	1.13641	5.4e-06	0.000491387	Nudix Hydrolase 8 [Arabidopsis Thaliana]
AT3G17250	1.13579	0.000256358	0.00937542	Putative Protein Phosphatase 2C 43 [Arabidopsis Thaliana]
AT1G10650	1.13379	0.00244978	0.0434535	Putative S-Ribonuclease Binding Protein Sbp1 [Arabidopsis Thaliana]
AT2G01300	1.13301	0.00212369	0.0398693	Uncharacterized Protein [Arabidopsis Thaliana]
AT1G60710	1.12936	1.28e-07	2.68e-05	Probable Aldo-Keto Reductase 4 [Arabidopsis Thaliana]
AT1G08290	1.12774	0.000241558	0.00901138	Wip Domain Protein 3 [Arabidopsis Thaliana]
AT1G27110	1.12333	2.34e-08	6.49e-06	Tetratricopeptide Repeat (Tpr)-Like Superfamily Protein [Arabidopsis Thaliana]
AT3G51090	1.11654	0.000444356	0.0135784	Uncharacterized Protein [Arabidopsis Thaliana]
AT5G11650	1.11602	0.00103188	0.0239261	Alpha/Beta Fold Hydrolase Family Protein [Arabidopsis Thaliana]
AT3G14840	1.11514	2.96e-06	0.000311133	Leucine-Rich Repeat Transmembrane Protein Kinase [Arabidopsis Thaliana]
AT2G30360	1.11191	7.95e-07	0.000115441	Cbl-Interacting Serine/Threonine-Protein Kinase 11 [Arabidopsis Thaliana]
AT4G17550	1.10667	1.25e-06	0.000160832	Glycerol-3-Phosphate Permease 4 [Arabidopsis Thaliana]
AT2G40230	1.10497	0.00226597	0.0414215	Putative Coa-Dependent Acyltransferase [Arabidopsis Thaliana]
AT2G33000	1.10184	0.00250699	0.0439592	Ubiquitin-Associated (Uba)/Ts-N Domain-Containing Protein-Like Protein [Arabidopsis Thaliana]
AT5G07070	1.09921	0.001766	0.0350228	Cbl-Interacting Protein Kinase 2 [Arabidopsis Thaliana]
AT1G08200	1.09786	0.0001274	0.00563219	Udp-D-Apiose/Udp-D-Xylose Synthase 2 [Arabidopsis Thaliana]
AT4G15236	1.09769	0.000202551	0.00787713	Abc Transporter G Family Member 43 [Arabidopsis Thaliana]
AT1G25682	1.0942	0.000411104	0.0130387	Uncharacterized Protein [Arabidopsis Thaliana]
AT5G17990	1.09243	3.32e-05	0.00199648	Anthranilate Phosphoribosyltransferase [Arabidopsis Thaliana]
AT5G45280	1.09243	0.00142991	0.0299304	Pectinacetylesterase Family Protein [Arabidopsis Thaliana]
AT1G76980	1.08646	1.72e-05	0.00117561	Uncharacterized Protein [Arabidopsis Thaliana]
AT4G17870	1.08609	0.000126203	0.00558877	Abscisic Acid Receptor Pyr1 [Arabidopsis Thaliana]
AT4G12130	1.08054	0.00214053	0.04007	Mitochondrial-Type Protein Cog0354 [Arabidopsis Thaliana]
AT4G38410	1.07542	0.00229293	0.0417229	Putative Dehydrin [Arabidopsis Thaliana]
AT3G23580	1.07449	9.66e-05	0.00459076	Ribonucleoside-Diphosphate Reductase Small Chain A [Arabidopsis Thaliana]
AT5G06400	1.07337	0.000776589	0.019864	Pentatricopeptide Repeat-Containing Protein [Arabidopsis Thaliana]
AT2G25260	1.07324	0.000374023	0.0121954	Uncharacterized Protein [Arabidopsis Thaliana]
MSTRG.4987	1.07291	0.00220421	0.0408509	Plant Regulator Rwp-Rk Family Protein [Arabidopsis Thaliana]
AT1G76350	1.07291	0.00220421	0.0408509	Nodule Inception Protein-Like Protein 5 [Arabidopsis Thaliana]
AT5G43270	1.07157	4.3e-05	0.00245962	Squamosa Promoter-Binding-Like Protein 2 [Arabidopsis Thaliana]
AT2G26400	1.06582	0.00126708	0.0273243	Acireductone Dioxygenase 3 [Arabidopsis Thaliana]
AT1G79660	1.06457	4.91e-06	0.000459623	Uncharacterized Protein [Arabidopsis Thaliana]
AT3G07570	1.06234	1.94e-05	0.00131095	Cytochrome B561/Ferric Reductase Transmembrane With Domon Related Domain [Arabidopsis Thaliana]
AT5G59510	1.06084	0.0011028	0.0250988	Protein Rotundifolia Like 5 [Arabidopsis Thaliana]
AT1G77010	1.0595	0.00122545	0.0267024	Pentatricopeptide Repeat-Containing Protein [Arabidopsis Thaliana]
AT5G02780	1.05863	0.000667334	0.0180738	Glutathione Transferase Lambda 1 [Arabidopsis Thaliana]
AT1G22810	1.05657	0.000710611	0.0187975	Ethylene-Responsive Transcription Factor Erf019 [Arabidopsis Thaliana]
AT3G22260	1.05627	0.000643255	0.0176313	Otu-Like Cysteine Protease Family Protein [Arabidopsis Thaliana]
MSTRG.17099	1.05161	0.00199498	0.0381616	Sodium/Calcium Exchanger Family Protein [Arabidopsis Thaliana]
AT5G17850	1.05161	0.00199498	0.0381616	Sodium/Calcium Exchanger Family Protein [Arabidopsis Thaliana]
AT2G29490	1.04912	0.000860865	0.0213486	Glutathione S-Transferase Tau 1 [Arabidopsis Thaliana]
AT2G29470	1.04912	0.000860865	0.0213486	Glutathione S-Transferase Tau 3 [Arabidopsis Thaliana]
AT2G29480	1.04912	0.000860865	0.0213486	Glutathione S-Transferase Tau 2 [Arabidopsis Thaliana]
AT3G05220	1.04795	0.000130557	0.00573284	Heavy-Metal-Associated Domain-Containing Protein [Arabidopsis Thaliana]
AT3G14730	1.04612	0.000945774	0.0226351	Pentatricopeptide Repeat-Containing Protein [Arabidopsis Thaliana]
AT1G07630	1.03974	0.00060973	0.0170351	Putative Protein Phosphatase 2C [Arabidopsis Thaliana]
AT4G27500	1.03462	0.000426688	0.0132742	Proton Pump Interactor 1 [Arabidopsis Thaliana]
AT3G07470	1.03406	0.000186292	0.00742859	Uncharacterized Protein [Arabidopsis Thaliana]
AT4G31010	1.03382	5.12e-05	0.00279445	Crs2-Associated Factor 1 [Arabidopsis Thaliana]
MSTRG.14924	1.03382	5.12e-05	0.00279445	Calmodulin-Binding Protein [Arabidopsis Thaliana]
AT4G31000	1.03382	5.12e-05	0.00279445	Calmodulin-Binding Protein [Arabidopsis Thaliana]
AT4G30996	1.03382	5.12e-05	0.00279445	Uncharacterized Protein [Arabidopsis Thaliana]
AT4G18010	1.03192	0.00233821	0.042077	Type I Inositol-1,4,5-Trisphosphate 5-Phosphatase 2 [Arabidopsis Thaliana]
AT3G03520	1.0281	0.00025756	0.00937987	Non-Specific Phospholipase C3 [Arabidopsis Thaliana]
AT5G03520	1.02332	6.84e-07	0.000102333	Ras-Related Protein Rabe1D [Arabidopsis Thaliana]
AT3G13090	1.02255	0.00100737	0.0234414	Multidrug Resistance-Associated Protein 8 [Arabidopsis Thaliana]
AT3G13100	1.02255	0.00100737	0.0234414	Abc Transporter C Family Member 7 [Arabidopsis Thaliana]
AT3G13110	1.02255	0.00100737	0.0234414	Serine Acetyltransferase 2;2 [Arabidopsis Thaliana]
AT5G09870	1.02227	0.00120404	0.0263241	Cellulose Synthase A Catalytic Subunit 5 [Udp-Forming] [Arabidopsis Thaliana]
AT1G37130	1.01939	0.000966984	0.0229094	Nitrate Reductase [Nadh] 2 [Arabidopsis Thaliana]
AT4G11480	1.01317	0.000509154	0.0148965	Putative Cysteine-Rich Receptor-Like Protein Kinase 32 [Arabidopsis Thaliana]
AT2G01330	1.01252	2.6e-05	0.00165336	Nucleotide Binding Protein [Arabidopsis Thaliana]
AT2G01320	1.01252	2.6e-05	0.00165336	Abc Transporter G Family Member 7 [Arabidopsis Thaliana]
AT4G27070	1.01232	0.00020803	0.00798951	Tryptophan Synthase Beta Chain [Arabidopsis Thaliana]
AT2G17650	1.01035	7.73e-05	0.00384152	Putative Amp-Binding Protein [Arabidopsis Thaliana]
AT3G29360	1.00606	0.000599881	0.0169234	Putative Udp-Glucose 6-Dehydrogenase 1 [Arabidopsis Thaliana]
Nnwox5-1
AT1G62570	1.38731	0.00140868	0.0260595	Flavin-Containing Monooxygenase Fmo Gs-Ox4 [Arabidopsis Thaliana]
AT1G04370	2.02977	0.00149823	0.0269188	Ethylene-Responsive Transcription Factor 14 [Arabidopsis Thaliana]
MSTRG.3915	2.14268	0.00436747	0.0488939	Basic Helix-Loop-Helix (Bhlh) Dna-Binding Superfamily Protein [Arabidopsis Thaliana]
AT1G20730	6.24795	1.15842e-06	0.00019385	Uncharacterized Protein [Arabidopsis Thaliana]
MSTRG.6918	2.48968	5.89133e-05	0.00355279	Cytokinin Riboside 5&Apos;-Monophosphate Phosphoribohydrolase Log1-Like [Brassica Napus]
MSTRG.5408	1.33661	0.00151461	0.0270893	Abc Transporter G Family Member 7 Isoform X1 [Capsella Rubella]
AT5G58660	1.89036	0.0018195	0.0301128	Oxidoreductase, 2Og-Fe(Ii) Oxygenase Family Protein [Arabidopsis Thaliana]
AT2G26150	1.69538	0.00370617	0.0445986	Heat Stress Transcription Factor A-2 [Arabidopsis Thaliana]
AT4G38810	1.68216	0.00199845	0.0319191	Snrk2-Interacting Calcium Sensor Scs [Arabidopsis Thaliana]
AT3G50750	1.43577	0.00213266	0.032893	Bes1/Bzr1 1 [Arabidopsis Thaliana]
AT3G06778	2.15846	4.33006e-06	0.00054612	Dnaj-Domain-Containing Protein [Arabidopsis Thaliana]
AT4G22758	1.06982	0.000824666	0.0187322	Uncharacterized Protein [Arabidopsis Thaliana]
AT5G65080	2.25039	0.000396944	0.0118037	Protein Mads Affecting Flowering 5 [Arabidopsis Thaliana]
AT1G54040	1.3363	0.000989739	0.0209078	Epithiospecifier Protein [Arabidopsis Thaliana]
AT1G16858	1.7157	0.00135923	0.0253913	Conserved Peptide Upstream Open Reading Frame 55 [Arabidopsis Thaliana]
AT5G61120	2.73378	0.000458436	0.0129117	Uncharacterized Protein [Arabidopsis Thaliana]
AT3G55720	3.3981	0.00167449	0.0287187	Uncharacterized Protein [Arabidopsis Thaliana]
AT3G26840	1.23055	0.000538426	0.0143747	Phytyl Ester Synthesis And Diacylglycerol Acyltransferase Activity Protein [Arabidopsis Thaliana]
AT5G54020	1.72657	1.93624e-05	0.00153005	Cysteine/Histidine-Rich C1 Domain Family Protein [Arabidopsis Thaliana]
AT4G37710	1.92317	2.91414e-17	1.86527e-13	Vq Motif-Containing Protein [Arabidopsis Thaliana]
AT1G69295	1.532	0.00301214	0.0399999	Plasmodesmata Callose-Binding Protein 4 [Arabidopsis Thaliana]
AT2G19070	3.35513	0.00133361	0.0251524	Spermidine Hydroxycinnamoyl Transferase [Arabidopsis Thaliana]
AT4G16760	1.59651	0.00332553	0.0419295	Peroxisomal Acyl-Coenzyme A Oxidase 1 [Arabidopsis Thaliana]
AT5G10300	1.24883	0.000137537	0.00646875	Methyl Esterase 5 [Arabidopsis Thaliana]
AT1G72500	1.96683	0.00109605	0.0222068	Uncharacterized Protein [Arabidopsis Thaliana]
AT1G68210	4.48556	0.00117554	0.0232053	Pseudo-Response Regulator 6 [Arabidopsis Thaliana]
AT5G47050	1.70919	0.000232108	0.00855016	S-Ribonuclease Binding Protein [Arabidopsis Thaliana]
AT4G31780	1.74717	4.23355e-09	2.00725e-06	Monogalactosyldiacylglycerol Synthase 1 [Arabidopsis Thaliana]
AT2G19580	2.11404	0.00283538	0.0384911	Tetraspanin2 [Arabidopsis Thaliana]
AT3G23000	1.00497	0.00244472	0.0357874	Cbl-Interacting Serine/Threonine-Protein Kinase 7 [Arabidopsis Thaliana]
MSTRG.8755	1.72162	1.77647e-05	0.00143933	--
AT1G14280	2.50956	6.57561e-06	0.000723298	Phytochrome Kinase Substrate 2 [Arabidopsis Thaliana]
AT1G76130	1.0174	0.000259635	0.0090688	Alpha-Amylase-Like 2 [Arabidopsis Thaliana]
AT3G09940	1.36024	0.00435452	0.0488939	Monodehydroascorbate Reductase (Nadh) [Arabidopsis Thaliana]
AT3G14980	1.3965	0.000958819	0.0204743	Histone H3 Acetyltransferase Idm1 [Arabidopsis Thaliana]
AT3G43250	1.75195	4.38307e-16	1.1222e-12	Uncharacterized Protein [Arabidopsis Thaliana]
AT2G17840	1.0302	0.00338117	0.0423296	Senescence/Dehydration Related Protein [Arabidopsis Thaliana]
AT5G26010	1.57168	0.000777606	0.0180499	Putative Protein Phosphatase 2C 72 [Arabidopsis Thaliana]
AT1G70750	1.43162	3.24819e-15	4.89196e-12	Uncharacterized Protein [Arabidopsis Thaliana]
AT1G68795	1.99148	9.15799e-08	2.5212e-05	Protein Clavata3/Esr-Related 12 [Arabidopsis Thaliana]
AT4G05018	2.1177	0.00111063	0.02239	Uncharacterized Protein [Arabidopsis Thaliana]
AT5G07000	3.35498	2.49939e-05	0.00188211	Sulfotransferase 2B [Arabidopsis Thaliana]
AT1G13360	1.06765	0.00119375	0.0234744	Uncharacterized Protein [Arabidopsis Thaliana]
AT3G55580	1.91392	4.82729e-10	2.87426e-07	Regulator Of Chromosome Condensation Repeat-Containing Protein [Arabidopsis Thaliana]
AT5G42570	1.0743	0.000273355	0.00936907	B-Cell Receptor-Associated 31-Like Protein [Arabidopsis Thaliana]
AT5G23810	2.16188	1.13523e-11	1.00225e-08	Putative Amino Acid Permease 7 [Arabidopsis Thaliana]
AT5G65274	1.24639	0.000941314	0.0202449	Arp2/3 Complex Subunit P16-Arc [Arabidopsis Thaliana]
AT4G09770	1.18063	0.000463533	0.0129987	Traf-Like Family Protein [Arabidopsis Thaliana]
AT2G17300	1.00015	0.00100001	0.021033	Uncharacterized Protein [Arabidopsis Thaliana]
AT5G65100	2.05187	0.000291853	0.00981907	Ethylene Insensitive 3 Family Protein [Arabidopsis Thaliana]
AT5G27520	1.42927	0.000918489	0.0199458	Peroxisomal Adenine Nucleotide Carrier 2 [Arabidopsis Thaliana]
AT5G15410	1.76553	0.0026302	0.0370363	Cyclic Nucleotide-Gated Ion Channel 2 [Arabidopsis Thaliana]
AT5G48250	1.56829	0.00174631	0.0293185	Zinc Finger Protein Constans-Like 10 [Arabidopsis Thaliana]
AT2G19780	1.9109	0.00152307	0.0271312	Leucine-Rich Repeat-Containing Protein [Arabidopsis Thaliana]
AT3G54990	1.45059	0.000200831	0.00782628	Ap2-Like Ethylene-Responsive Transcription Factor Smz [Arabidopsis Thaliana]
AT5G53050	1.3482	3.983e-07	8.35875e-05	Hydrolase, Alpha/Beta Fold Family Protein [Arabidopsis Thaliana]
AT5G20230	1.64428	1.85928e-06	0.000285049	Blue-Copper-Binding Protein [Arabidopsis Thaliana]
AT1G66610	1.62741	0.000853288	0.0190576	E3 Ubiquitin-Protein Ligase Sina-Like 1 [Arabidopsis Thaliana]
AT5G17000	1.46689	0.00254944	0.0366087	Zinc-Binding Dehydrogenase Family Protein [Arabidopsis Thaliana]
AT2G27500	1.38653	8.5747e-09	3.59574e-06	Putative Glucan Endo-1,3-Beta-Glucosidase [Arabidopsis Thaliana]
MSTRG.9154	1.46305	0.00340431	0.0424552	Cysteine/Histidine-Rich C1 Domain Family Protein [Arabidopsis Thaliana]
AT4G37620	1.31815	0.00345399	0.0428037	Putative Protein [Arabidopsis Thaliana]
MSTRG.13017	1.7552	0.00212687	0.0328433	F-Box Family Protein [Arabidopsis Thaliana]
AT5G23850	1.4576	0.00020483	0.00793384	Uncharacterized Protein [Arabidopsis Thaliana]
AT2G29440	2.89275	1.05091e-05	0.00101153	Glutathione S-Transferase Tau 6 [Arabidopsis Thaliana]
AT5G61290	2.0212	0.000151218	0.00660898	Flavin-Containing Monooxygenase Fmo Gs-Ox-Like 8 [Arabidopsis Thaliana]
AT5G54165	2.72097	0.000948007	0.0202942	Uncharacterized Protein [Arabidopsis Thaliana]
AT5G44210	2.06765	0.00105965	0.0218089	Ethylene-Responsive Transcription Factor 9 [Arabidopsis Thaliana]
MSTRG.18427	1.914	0.000382372	0.0114904	Hypothetical Protein Aralydraft_917478 [Arabidopsis Lyrata Subsp. Lyrata]
MSTRG.14635	3.46394	1.73329e-05	0.00142236	Transmembrane Protein [Arabidopsis Thaliana]
AT5G66985	2.04567	0.00152701	0.0271312	Uncharacterized Protein [Arabidopsis Thaliana]
AT4G31020	1.83836	2.93097e-05	0.00211385	Alpha/Beta-Hydrolases Superfamily Protein [Arabidopsis Thaliana]
AT1G70410	1.71974	5.81912e-13	6.77213e-10	Beta Carbonic Anhydrase 4 [Arabidopsis Thaliana]
AT2G41230	3.32502	0.0045394	0.049842	Uncharacterized Protein [Arabidopsis Thaliana]
AT1G22110	2.21925	0.000235634	0.00861847	Structural Constituent Of Ribosome [Arabidopsis Thaliana]
AT2G36590	2.24208	0.000372409	0.0113374	Proline Transporter 3 [Arabidopsis Thaliana]
AT3G02540	1.72162	1.77647e-05	0.00143933	Uv Excision Repair Protein Rad23C [Arabidopsis Thaliana]
AT4G39710	1.21944	0.000306648	0.0101305	Fk506-Binding Protein 16-2 [Arabidopsis Thaliana]
AT1G44050	1.06725	0.0032993	0.0416734	Cysteine/Histidine-Rich C1-Like Domain-Containing Protein [Arabidopsis Thaliana]
AT5G45280	1.27947	6.84708e-05	0.00390436	Pectinacetylesterase Family Protein [Arabidopsis Thaliana]
AT1G18400	3.8595	4.29378e-06	0.00054612	Transcription Factor Bee 1 [Arabidopsis Thaliana]
AT2G02630	2.3773	0.000573524	0.0148623	Cysteine/Histidine-Rich C1 Domain-Containing Protein [Arabidopsis Thaliana]
AT5G13560	1.13484	0.0019917	0.0318955	Uncharacterized Protein [Arabidopsis Thaliana]
AT5G57380	1.95171	0.00165108	0.0285552	Protein Vernalization Insensitive 3 [Arabidopsis Thaliana]
AT3G15240	1.12914	8.14075e-05	0.00446312	Serine/Threonine-Protein Kinase Wnk (With No Lysine)-Related Protein [Arabidopsis Thaliana]
AT1G58170	1.16746	0.000791004	0.0182911	Disease Resistance-Responsive (Dirigent-Like Protein) Family Protein [Arabidopsis Thaliana]
AT3G05580	1.19997	0.000139494	0.0064857	Serine/Threonine-Protein Phosphatase Pp1 Isozyme 9 [Arabidopsis Thaliana]
AT4G28140	2.54615	3.66369e-07	7.81678e-05	Ethylene-Responsive Transcription Factor Erf054 [Arabidopsis Thaliana]
AT3G28600	2.92988	2.01319e-09	1.03088e-06	Aaa-Type Atpase Family Protein [Arabidopsis Thaliana]
AT3G15650	1.79475	5.41088e-05	0.00332218	Alpha/Beta-Hydrolases Superfamily Protein [Arabidopsis Thaliana]
AT3G16330	2.51594	0.000181052	0.00725426	Uncharacterized Protein [Arabidopsis Thaliana]
MSTRG.3828	1.37397	0.000572642	0.0148623	Beta-Glucosidase 45 [Arabidopsis Thaliana]
AT4G05110	3.40309	4.74396e-14	6.39261e-11	Equilibrative Nucleoside Transporter 6 [Arabidopsis Thaliana]
AT4G27870	1.08576	0.00176736	0.029575	Vacuolar Iron Transporter-Like Protein [Arabidopsis Thaliana]
AT5G58780	2.06318	8.57059e-07	0.000149274	Z,E-Mixed Heptaprenyl Diphosphate Synthase [Arabidopsis Thaliana]
AT4G08170	3.29509	0.000340282	0.0108226	Inositol-Tetrakisphosphate 1-Kinase 2 [Arabidopsis Thaliana]
AT5G48350	4.77957	8.37656e-06	0.000858829	Nucleic Acid Binding Protein [Arabidopsis Thaliana]
AT2G42540	3.38951	0.00329608	0.0416533	Cold-Regulated Protein 15A [Arabidopsis Thaliana]
AT1G73910	1.48761	0.00251209	0.0363395	Actin-Related Protein 4A [Arabidopsis Thaliana]
AT3G11170	2.4674	1.13004e-05	0.00106762	Fatty Acid Desaturase 7 [Arabidopsis Thaliana]
AT3G07250	1.20103	0.00343052	0.0426161	Nuclear Transport Factor 2 And Rna Recognition Motif Domain-Containing Protein [Arabidopsis Thaliana]
AT4G35320	1.28534	4.2931e-08	1.29741e-05	Uncharacterized Protein [Arabidopsis Thaliana]
AT1G15640	1.88117	0.00304056	0.0401593	Uncharacterized Protein [Arabidopsis Thaliana]
AT3G12700	1.57833	2.01461e-05	0.00158708	Aspartyl Protease Family Protein [Arabidopsis Thaliana]
AT5G52850	1.42777	0.000586499	0.0151154	Pentatricopeptide Repeat-Containing Protein [Arabidopsis Thaliana]
MSTRG.20204	1.24639	0.000941314	0.0202449	Predicted: Actin-Related Protein 2/3 Complex Subunit 5B-Like Isoform X1 [Camelina Sativa]
AT1G08880	1.60497	0.0027145	0.0375975	Putative Histone H2Axa [Arabidopsis Thaliana]
MSTRG.16475	5.60542	0.000140422	0.0064857	Flowering Locus C Protein [Arabidopsis Thaliana]
AT5G62500	1.89945	0.00397313	0.0468559	Microtubule-Associated Protein, Rp/Eb Family Member 1B [Arabidopsis Thaliana]
AT4G24430	1.89291	3.81029e-05	0.00257401	Rhamnogalacturonate Lyase Family Protein [Arabidopsis Thaliana]
AT5G53750	1.26012	0.00373796	0.0448468	Cbs Domain-Containing Protein [Arabidopsis Thaliana]
AT5G43380	1.00495	0.00299721	0.0398637	Type One Serine/Threonine Protein Phosphatase 6 [Arabidopsis Thaliana]
AT5G20820	3.59773	5.88367e-05	0.00355279	Saur-Like Auxin-Responsive Family Protein [Arabidopsis Thaliana]
AT3G50410	1.75287	8.38602e-06	0.000858829	Dof Zinc Finger Protein Dof3.4 [Arabidopsis Thaliana]
AT5G17700	1.75553	0.00333499	0.0419999	Mate Efflux Family Protein [Arabidopsis Thaliana]
AT1G25560	2.08862	0.000301513	0.0100516	Ap2/Erf And B3 Domain-Containing Transcription Repressor Tem1 [Arabidopsis Thaliana]
AT4G32800	1.57155	8.60379e-09	3.59574e-06	Ethylene-Responsive Transcription Factor Erf043 [Arabidopsis Thaliana]
AT2G44450	1.04469	4.96131e-07	9.68754e-05	Beta Glucosidase 15 [Arabidopsis Thaliana]
MSTRG.10436	2.75666	0.000172806	0.0071017	Udp-Glycosyltransferase Superfamily Protein [Arabidopsis Thaliana]
AT5G19380	1.01725	0.000579554	0.0149731	Crt (Chloroquine-Resistance Transporter)-Like Transporter 1 [Arabidopsis Thaliana]
AT4G27190	1.65178	0.000524551	0.0141127	Nb-Arc Domain-Containing Disease Resistance Protein [Arabidopsis Thaliana]
AT2G40750	1.58409	0.00312328	0.0404888	Wrky Dna-Binding Protein 54 [Arabidopsis Thaliana]
AT3G11370	2.13333	4.44573e-06	0.000549874	Cysteine/Histidine-Rich C1 Domain-Containing Protein [Arabidopsis Thaliana]
AT2G19590	2.11404	0.00283538	0.0384911	1-Aminocyclopropane-1-Carboxylate Oxidase 1 [Arabidopsis Thaliana]
AT1G51760	1.58	4.91798e-07	9.68754e-05	Iaa-Amino Acid Hydrolase Iar3 [Arabidopsis Thaliana]
AT5G25810	2.50387	0.00169013	0.0287333	Ethylene-Responsive Transcription Factor Tiny [Arabidopsis Thaliana]
AT2G43020	1.31332	5.71623e-06	0.000652596	Polyamine Oxidase 2 [Arabidopsis Thaliana]
AT4G10270	3.75023	1.47256e-11	1.21619e-08	Putative Wound-Responsive Protein [Arabidopsis Thaliana]
AT1G79860	3.24106	0.00194646	0.031468	Rho Guanyl-Nucleotide Exchange Factor 12 [Arabidopsis Thaliana]
AT1G30640	1.9318	0.00131778	0.0249585	Protein Kinase Family Protein [Arabidopsis Thaliana]
AT2G34350	1.7464	0.00158951	0.0278278	Nodulin-Like Domain-Containing Protein [Arabidopsis Thaliana]
AT1G66100	4.11587	0.00146972	0.0266577	Probable Thionin-2.4 [Arabidopsis Thaliana]
AT4G28300	1.28536	0.00263845	0.0370363	Uncharacterized Protein [Arabidopsis Thaliana]
AT1G76954	5.63653	0.000183829	0.00730834	Putative Defensin-Like Protein 280 [Arabidopsis Thaliana]
AT2G25690	1.04996	0.0014339	0.0263358	Uncharacterized Protein [Arabidopsis Thaliana]
MSTRG.16178	1.85359	0.00103433	0.0214429	Myb Domain Protein 33 [Arabidopsis Thaliana]
AT2G22810	3.86151	4.66154e-05	0.0029469	1-Aminocyclopropane-1-Carboxylate Synthase [Arabidopsis Thaliana]
AT5G02230	1.37561	0.000944126	0.0202449	Haloacid Dehalogenase-Like Hydrolase Superfamily Protein [Arabidopsis Thaliana]
AT4G37430	1.86442	0.000207215	0.00800533	Cytochrome P450 81F1 [Arabidopsis Thaliana]
AT4G39720	1.21944	0.000306648	0.0101305	Vq Motif-Containing Protein [Arabidopsis Thaliana]
AT1G80300	1.08917	0.00179178	0.0297697	Adp,Atp Carrier Protein 1 [Arabidopsis Thaliana]
AT4G27210	1.71287	0.00133508	0.0251524	Putative Retroelement Pol Polyprotein [Arabidopsis Thaliana]
AT1G52140	1.72078	0.00147755	0.0267376	Uncharacterized Protein [Arabidopsis Thaliana]
AT2G21130	1.76242	0.000249579	0.00889968	Peptidyl-Prolyl Cis-Trans Isomerase Cyp19-2 [Arabidopsis Thaliana]
AT3G47620	1.30938	3.76619e-05	0.00255771	Transcription Factor Tcp14 [Arabidopsis Thaliana]
AT3G24500	2.00036	1.51335e-05	0.00130459	Multiprotein-Bridging Factor 1C [Arabidopsis Thaliana]
AT5G52120	1.44191	1.31602e-15	2.40671e-12	F-Box Protein Pp2-A14 [Arabidopsis Thaliana]
AT4G13890	2.80212	2.11559e-11	1.64138e-08	Serine Hydroxymethyltransferase 5 [Arabidopsis Thaliana]
AT5G33395	1.8609	0.00165919	0.0286447	Predicted: Uncharacterized Protein Loc104728224 [Camelina Sativa]
AT5G16000	1.7419	0.000953854	0.0203852	Nsp-Interacting Kinase 1 [Arabidopsis Thaliana]
AT2G28460	1.56748	0.00120028	0.0235485	Cysteine/Histidine-Rich C1 Domain Family Protein [Arabidopsis Thaliana]
AT5G60470	3.61175	0.00396968	0.0468368	C2H2 And C2Hc Zinc Finger-Containing Protein [Arabidopsis Thaliana]
AT5G14760	2.33824	0.00362041	0.043969	L-Aspartate Oxidase [Arabidopsis Thaliana]
AT5G40390	1.90485	0.00111728	0.0224679	Putative Galactinol--Sucrose Galactosyltransferase 5 [Arabidopsis Thaliana]
AT4G17895	1.00252	0.000559278	0.0147469	Ubiquitin-Specific Protease 20 [Arabidopsis Thaliana]
AT2G39030	4.12123	1.12265e-07	3.02559e-05	L-Ornithine N5-Acetyltransferase Nata1 [Arabidopsis Thaliana]
AT5G52330	1.09669	0.000327188	0.0105306	Meprin And Traf Homology Domain-Containing Protein [Arabidopsis Thaliana]
AT2G26540	1.09513	0.00215822	0.0331077	Uroporphyrinogen-Iii Synthase [Arabidopsis Thaliana]
AT3G05550	1.15626	0.000258654	0.00905555	Hypoxia-Responsive Family Protein [Arabidopsis Thaliana]
AT3G19380	1.21098	2.07283e-05	0.00162794	U-Box Domain-Containing Protein 25 [Arabidopsis Thaliana]
AT4G39530	1.04756	0.000215593	0.00812211	Pentatricopeptide Repeat-Containing Protein [Arabidopsis Thaliana]
AT1G58160	1.42909	2.12728e-05	0.0016405	Pseudo [Arabidopsis Thaliana]
AT1G73920	1.48761	0.00251209	0.0363395	Alpha/Beta-Hydrolase Domain-Containing Protein [Arabidopsis Thaliana]
AT2G16660	1.59608	6.81889e-16	1.45487e-12	Major Facilitator Superfamily Protein [Arabidopsis Thaliana]
MSTRG.4657	1.2066	0.000405303	0.0118866	Basic Helix-Loop-Helix (Bhlh) Dna-Binding Superfamily Protein [Arabidopsis Thaliana]
AT3G19270	8.47311	2.10485e-08	7.28248e-06	Abscisic Acid 8&Apos;-Hydroxylase 4 [Arabidopsis Thaliana]
AT3G61028	2.37932	0.00292313	0.0391825	Putative Endonuclease Or Glycosyl Hydrolase [Arabidopsis Thaliana]
MSTRG.114	3.57958	3.68724e-08	1.1374e-05	Hypothetical Protein Axx17_At1G01490 [Arabidopsis Thaliana]
AT4G37840	1.90347	4.36726e-06	0.000548112	Hexokinase-Like 3 [Arabidopsis Thaliana]
AT3G54823	5.31626	0.000518504	0.0140034	Gypsy/Ty-3 Retroelement Polyprotein; 69905-74404 [Arabidopsis Thaliana]
AT5G49800	2.15723	1.26938e-05	0.00116071	Lipid-Binding Start Domain-Containing Protein [Arabidopsis Thaliana]
AT1G20450	1.70355	2.58309e-06	0.00037138	Dehydrin Erd10 [Arabidopsis Thaliana]
AT1G16840	2.06487	0.00252302	0.0363721	Uncharacterized Protein [Arabidopsis Thaliana]
AT5G43150	1.36396	0.000464111	0.0130007	Uncharacterized Protein [Arabidopsis Thaliana]
AT5G04760	1.02474	0.00147875	0.0267376	Duplicated Sant Dna-Binding Domain-Containing Protein [Arabidopsis Thaliana]
MSTRG.1267	1.88117	0.00304056	0.0401593	Transmembrane Protein [Arabidopsis Thaliana]
AT4G13870	1.66056	0.000737156	0.0174431	Werner Syndrome-Like Exonuclease [Arabidopsis Thaliana]
MSTRG.18734	1.70919	0.000232108	0.00855016	Sbp (S-Ribonuclease Binding Protein) Family Protein [Arabidopsis Thaliana]
AT1G80590	1.9155	7.32552e-07	0.000130908	Putative Wrky Transcription Factor 66 [Arabidopsis Thaliana]
AT4G30830	1.40211	0.0025616	0.0366599	Uncharacterized Protein [Arabidopsis Thaliana]
AT1G51770	1.58	4.91798e-07	9.68754e-05	Core-2/I-Branching Beta-1,6-N-Acetylglucosaminyltransferase Family Protein [Arabidopsis Thaliana]
AT5G13790	2.01089	2.24014e-06	0.000333456	Agamous-Like Mads-Box Protein Agl15 [Arabidopsis Thaliana]
AT3G27809	3.97536	9.06487e-17	3.31554e-13	Uncharacterized Protein [Arabidopsis Thaliana]
AT5G42930	1.40803	0.000213584	0.00808935	Lipase Class 3-Like Protein [Arabidopsis Thaliana]
MSTRG.14093	2.39145	2.51263e-07	5.90192e-05	Gibberellin 20-Oxidase-Like Protein [Arabidopsis Thaliana]
AT3G07870	1.136	0.0042657	0.0483584	F-Box Protein [Arabidopsis Thaliana]
AT3G27960	1.78312	0.0027611	0.037909	Tetratricopeptide Repeat Domain-Containing Protein [Arabidopsis Thaliana]
AT5G47730	1.31019	0.000905012	0.01972	Sec14P-Like Phosphatidylinositol Transfer Family Protein [Arabidopsis Thaliana]
MSTRG.3115	1.98027	4.27761e-06	0.00054612	Heavy Metal Transport/Detoxification Superfamily Protein [Arabidopsis Thaliana]
AT4G22370	1.35693	0.00342898	0.0426161	Uncharacterized Protein [Arabidopsis Thaliana]
AT5G38340	1.07237	0.00131293	0.0249184	Tir-Nbs-Lrr Class Disease Resistance Protein [Arabidopsis Thaliana]
AT2G28550	2.23731	2.47342e-06	0.000359813	Target Of Early Activation Tagged 1 [Arabidopsis Thaliana]
AT3G61390	1.44193	0.000164175	0.00689079	U-Box Domain-Containing Protein 36 [Arabidopsis Thaliana]
MSTRG.4406	1.02746	5.28242e-05	0.00325894	Squamosa Promoter-Binding Protein-Like (Sbp Domain) Transcription Factor Family Protein [Arabidopsis Thaliana]
AT5G47240	1.23884	1.48553e-06	0.000234778	Nudix Hydrolase 8 [Arabidopsis Thaliana]
AT5G57110	1.38578	5.99581e-06	0.000671284	Calcium-Transporting Atpase 8 [Arabidopsis Thaliana]
AT3G59740	1.39166	0.000354671	0.0111192	Concanavalin A-Like Lectin Kinase-Like Protein [Arabidopsis Thaliana]
AT5G62940	1.00758	0.00236305	0.0351355	Dof Zinc Finger Protein Dof5.6 [Arabidopsis Thaliana]
AT1G18350	2.4438	0.0039286	0.0465021	Map Kinase Kinase 7 [Arabidopsis Thaliana]
AT1G76160	1.45734	0.00361412	0.0439583	Sku5-Like 5 Protein [Arabidopsis Thaliana]
AT1G53230	1.41788	2.44082e-06	0.000357613	Teosinte Branched 1, Cycloidea And Pcf Transcription Factor 3 [Arabidopsis Thaliana]
AT5G24600	1.70223	0.000448588	0.0127189	Uncharacterized Protein [Arabidopsis Thaliana]
AT5G59845	2.8034	0.000903415	0.019702	Gibberellin-Regulated Protein [Arabidopsis Thaliana]
AT5G15650	1.29757	0.000928573	0.0201306	Reversibly Glycosylated Polypeptide 2 [Arabidopsis Thaliana]
AT2G02950	2.7572	0.000407299	0.0119128	Phytochrome Kinase Substrate 1 [Arabidopsis Thaliana]
AT3G28740	1.78097	0.00093848	0.0202449	Cytochrome P450 Cyp81D11 [Arabidopsis Thaliana]
AT1G48100	2.93622	0.00350132	0.0430982	Polygalacturonase [Arabidopsis Thaliana]
AT1G70800	1.01965	0.00211785	0.0328177	Protein Enhanced Bending 1 [Arabidopsis Thaliana]
AT2G34555	3.31909	0.00440229	0.0490905	Gibberellin 2-Beta-Dioxygenase 3 [Arabidopsis Thaliana]
AT1G16770	3.06702	4.36405e-05	0.00281443	Uncharacterized Protein [Arabidopsis Thaliana]
AT1G70430	2.70089	0.00038069	0.011485	Protein Kinase [Arabidopsis Thaliana]
AT2G22820	2.47294	0.00362052	0.043969	Uncharacterized Protein [Arabidopsis Thaliana]
AT1G23480	1.46839	6.55052e-05	0.00379441	Putative Mannan Synthase 3 [Arabidopsis Thaliana]
AT5G39220	2.11178	0.00281946	0.0384244	Hydrolase, Alpha/Beta Fold Family Protein [Arabidopsis Thaliana]
AT3G16360	1.89951	0.000553526	0.0146619	Histidine-Containing Phosphotransfer Protein 4 [Arabidopsis Thaliana]
AT3G07000	1.49505	0.00437634	0.0489188	Cysteine/Histidine-Rich C1 Domain-Containing Protein [Arabidopsis Thaliana]
AT3G01513	1.31993	0.000615335	0.0155477	Uncharacterized Protein [Arabidopsis Thaliana]
AT4G22290	1.34714	0.00069764	0.0167873	Ubiquitin-Specific Protease C19-Related Protein [Arabidopsis Thaliana]
AT3G14720	1.08286	4.3073e-08	1.29741e-05	Mitogen-Activated Protein Kinase 19 [Arabidopsis Thaliana]
AT5G24810	1.31901	0.00410171	0.0474346	Abc1 Family Protein [Arabidopsis Thaliana]
AT5G05590	1.31522	0.000669933	0.016398	Phosphoribosylanthranilate Isomerase 2 [Arabidopsis Thaliana]
AT4G37720	2.00177	0.00020949	0.00800533	Phytosulfokine 6 Precursor [Arabidopsis Thaliana]
AT2G46940	1.21851	0.00211017	0.0327698	Uncharacterized Protein [Arabidopsis Thaliana]
AT4G12730	1.21604	0.000726682	0.0173072	Fasciclin-Like Arabinogalactan Protein 2 [Arabidopsis Thaliana]
AT3G12110	1.27375	6.23298e-05	0.0037123	Actin-11 [Arabidopsis Thaliana]
AT5G46295	3.33597	3.19375e-06	0.00043176	Uncharacterized Protein [Arabidopsis Thaliana]
MSTRG.17099	1.03059	0.00134374	0.0252598	Sodium/Calcium Exchanger Family Protein [Arabidopsis Thaliana]
AT3G13620	1.10348	0.000632876	0.015917	Polyamine Uptake Transporter 4 [Arabidopsis Thaliana]
AT1G72210	1.2066	0.000405303	0.0118866	Transcription Factor Bhlh96 [Arabidopsis Thaliana]
AT2G43060	1.09992	8.32846e-07	0.000147058	Ili1 Binding Bhlh 1 Protein [Arabidopsis Thaliana]
AT2G25240	1.06935	0.00289679	0.0389326	Serpin Ccp3 [Arabidopsis Thaliana]
AT3G06435	1.40307	0.00310333	0.0403709	Uncharacterized Protein [Arabidopsis Thaliana]
AT1G16530	1.43177	0.00288895	0.038868	Asymmetric Leaves 2-Like 9 [Arabidopsis Thaliana]
AT1G22220	2.5194	2.18468e-05	0.00166969	F-Box Protein [Arabidopsis Thaliana]
AT4G15500	1.27156	1.51286e-05	0.00130459	Udp-Glycosyltransferase 84A4 [Arabidopsis Thaliana]
AT1G62990	1.20102	1.21857e-08	4.72714e-06	Homeobox Protein Knotted-1-Like 7 [Arabidopsis Thaliana]
AT3G58790	1.37002	0.00192008	0.0312522	Probable Galacturonosyltransferase 15 [Arabidopsis Thaliana]
MSTRG.18345	1.43959	0.00302736	0.040098	Cell Wall Protein Dan4-Like [Brassica Napus]
MSTRG.4188	2.88048	6.49615e-09	2.83058e-06	Wrky Dna-Binding Protein 67 [Arabidopsis Thaliana]
AT1G69580	1.74265	1.43735e-06	0.000230002	Homeodomain-Like Superfamily Protein [Arabidopsis Thaliana]
AT5G38240	1.12089	0.00451321	0.049842	Protein Kinase Family Protein [Arabidopsis Thaliana]
AT5G58670	1.41146	4.72118e-08	1.38938e-05	Phosphoinositide Phospholipase C 1 [Arabidopsis Thaliana]
AT5G64667	1.65842	0.00208062	0.0325628	Protein Ida-Like 2 [Arabidopsis Thaliana]
AT5G05790	1.94146	0.000934261	0.0202197	Duplicated Sant Dna-Binding Domain-Containing Protein [Arabidopsis Thaliana]
AT1G51090	1.98027	4.27761e-06	0.00054612	Uncharacterized Protein [Arabidopsis Thaliana]
AT1G76955	4.21302	0.00018585	0.00737048	Uncharacterized Protein [Arabidopsis Thaliana]
AT1G13390	1.06964	0.00323699	0.0412527	Uncharacterized Protein [Arabidopsis Thaliana]
AT5G44565	1.72381	0.000381222	0.011485	Uncharacterized Protein [Arabidopsis Thaliana]
AT5G25230	1.44829	0.00364222	0.044087	Ribosomal Protein S5/Elongation Factor G/Iii/V Family Protein [Arabidopsis Thaliana]
MSTRG.5006	1.24469	0.00144676	0.0264205	Recname: Full=Squamosa Promoter-Binding-Like Protein 16; Altname: Full=Spl1-Related Protein 3
AT3G04730	1.61222	0.00328452	0.0415482	Auxin-Responsive Protein Iaa16 [Arabidopsis Thaliana]
AT1G51950	1.22073	0.000141473	0.0064857	Auxin-Responsive Protein Iaa18 [Arabidopsis Thaliana]
AT3G14200	1.49544	7.03795e-08	1.98399e-05	Chaperone Dnaj-Domain Containing Protein [Arabidopsis Thaliana]
AT3G61400	1.44193	0.000164175	0.00689079	1-Aminocyclopropane-1-Carboxylate Oxidase-Like 8 [Arabidopsis Thaliana]
AT2G47440	1.16767	0.000196887	0.00771962	Tetratricopeptide Repeat-Containing Protein [Arabidopsis Thaliana]
AT3G50910	1.33834	0.00207332	0.0325628	Uncharacterized Protein [Arabidopsis Thaliana]
AT1G04160	1.25748	0.000743651	0.0175417	Myosin Xi B [Arabidopsis Thaliana]
AT5G17850	1.03059	0.00134374	0.0252598	Sodium/Calcium Exchanger Family Protein [Arabidopsis Thaliana]
AT3G62380	2.05985	0.00266594	0.0372173	Uncharacterized Protein [Arabidopsis Thaliana]
AT2G31010	2.43474	1.4636e-05	0.00127458	Putative Serine/Threonine Kinase [Arabidopsis Thaliana]
AT1G66550	2.88048	6.49615e-09	2.83058e-06	Putative Wrky Transcription Factor 67 [Arabidopsis Thaliana]
AT5G52700	2.32376	0.000503197	0.0137687	Copper Transport Family Protein [Arabidopsis Thaliana]
AT4G23730	1.48306	1.34457e-06	0.00021651	Galactose Mutarotase-Like Superfamily Protein [Arabidopsis Thaliana]
AT1G71360	1.19099	0.000606747	0.0154113	Galactose-Binding Protein [Arabidopsis Thaliana]
AT1G80133	5.44781	2.68547e-05	0.00198717	Uncharacterized Protein [Arabidopsis Thaliana]
AT5G67000	2.82687	0.00111763	0.0224679	Ethylene-Responsive Transcription Factor Erf122 [Arabidopsis Thaliana]
MSTRG.18051	1.07237	0.00131293	0.0249184	Disease Resistance Protein (Tir-Nbs-Lrr Class) Family [Arabidopsis Thaliana]
AT3G18950	1.43388	0.00158168	0.0277748	Wd40 Domain-Containing Protein [Arabidopsis Thaliana]
AT1G28760	1.44911	0.00215017	0.0330437	Uncharacterized Protein [Arabidopsis Thaliana]
AT4G17550	1.00598	4.64891e-07	9.44652e-05	Glycerol-3-Phosphate Permease 4 [Arabidopsis Thaliana]
AT5G06870	1.54386	0.00365171	0.044143	Polygalacturonase Inhibitor 2 [Arabidopsis Thaliana]
AT1G70780	1.47604	0.000240592	0.00872464	Uncharacterized Protein [Arabidopsis Thaliana]
AT4G37240	2.2189	1.16176e-08	4.5761e-06	Uncharacterized Protein [Arabidopsis Thaliana]
AT1G64700	1.3527	0.00435629	0.0488939	Uncharacterized Protein [Arabidopsis Thaliana]
AT4G28330	1.04995	0.000667387	0.0163827	Uncharacterized Protein [Arabidopsis Thaliana]
AT5G39760	1.51253	9.69197e-06	0.000958083	Homeobox Protein 23 [Arabidopsis Thaliana]
AT1G15630	2.09974	0.000160244	0.00678135	Uncharacterized Protein [Arabidopsis Thaliana]
AT1G44350	1.74231	1.44635e-09	7.95626e-07	Iaa-Amino Acid Hydrolase Ilr1-Like 6 [Arabidopsis Thaliana]
AT3G14260	1.92159	4.60485e-09	2.1436e-06	Lurp-One-Related 11 Protein [Arabidopsis Thaliana]
AT4G27200	1.71287	0.00133508	0.0251524	Putative Retroelement Pol Polyprotein [Arabidopsis Thaliana]
AT3G14810	3.16039	8.74063e-06	0.000888041	Mechanosensitive Channel Of Small Conductance-Like 5 [Arabidopsis Thaliana]
AT1G76580	1.24469	0.00144676	0.0264205	Squamosa Promoter-Binding-Like Protein 16 [Arabidopsis Thaliana]
AT2G32190	1.19113	0.0045001	0.049842	Uncharacterized Protein [Arabidopsis Thaliana]
MSTRG.8283	1.40395	0.000149133	0.00660898	Nep-Interacting Protein (Duf239) [Arabidopsis Thaliana]
AT2G29490	1.14279	0.00082859	0.0187322	Glutathione S-Transferase Tau 1 [Arabidopsis Thaliana]
AT2G43440	2.28986	0.00106673	0.0219194	F-Box Protein [Arabidopsis Thaliana]
AT5G49850	2.29103	0.00112715	0.0226163	Jacalin Lectin Family Protein [Arabidopsis Thaliana]
AT4G15450	1.43016	0.000718737	0.017136	Senescence/Dehydration-Associated Protein-Like Protein [Arabidopsis Thaliana]
AT5G54170	1.72951	0.000108731	0.00554548	Lipid-Binding Start Domain-Containing Protein [Arabidopsis Thaliana]
AT1G16850	2.98539	0.000736182	0.0174426	Uncharacterized Protein [Arabidopsis Thaliana]
AT1G76730	1.48968	0.00352902	0.0433142	5-Formyltetrahydrofolate Cyclo-Ligase Paralogous Protein [Arabidopsis Thaliana]
AT1G68760	1.04077	0.000268026	0.00923221	Nudix Hydrolase 1 [Arabidopsis Thaliana]
AT1G64760	1.01282	4.32533e-06	0.00054612	O-Glycosyl Hydrolases Family 17 Protein [Arabidopsis Thaliana]
AT1G72140	1.31194	0.00427271	0.0483584	Putative Peptide/Nitrate Transporter [Arabidopsis Thaliana]
AT4G27950	2.7122	0.000817056	0.0186777	Ethylene-Responsive Transcription Factor Crf4 [Arabidopsis Thaliana]
AT1G71080	1.70166	0.00112233	0.0225373	Rna Polymerase Ii Transcription Elongation Factor [Arabidopsis Thaliana]
AT2G29470	1.14279	0.00082859	0.0187322	Glutathione S-Transferase Tau 3 [Arabidopsis Thaliana]
AT5G42280	1.43959	0.00302736	0.040098	Cysteine/Histidine-Rich C1 Domain-Containing Protein [Arabidopsis Thaliana]
MSTRG.19492	1.5041	3.0833e-08	9.99262e-06	Hypothetical Protein Carub_V10026949Mg [Capsella Rubella]
AT3G63110	1.30366	0.000328459	0.0105515	Adenylate Isopentenyltransferase 3 [Arabidopsis Thaliana]
AT3G14205	1.06215	1.64218e-05	0.00137851	Phosphoinositide Phosphatase Family Protein [Arabidopsis Thaliana]
AT3G60390	2.69396	0.00285322	0.0386923	Homeobox-Leucine Zipper Protein Hat3 [Arabidopsis Thaliana]
AT1G66440	1.58948	1.67403e-12	1.78584e-09	Cysteine/Histidine-Rich C1 Domain-Containing Protein [Arabidopsis Thaliana]
AT3G02530	1.72162	1.77647e-05	0.00143933	Tcp-1/Cpn60 Chaperonin Family Protein [Arabidopsis Thaliana]
AT1G02900	1.56588	0.00247457	0.0360502	Rapid Alkalinization Factor 1 [Arabidopsis Thaliana]
AT3G52770	4.12439	3.15584e-06	0.00043176	Protein Little Zipper 3 [Arabidopsis Thaliana]
AT5G52690	1.44066	0.00124253	0.0240639	Copper Transport Family Protein [Arabidopsis Thaliana]
AT4G28290	1.853	1.14651e-05	0.00107524	Uncharacterized Protein [Arabidopsis Thaliana]
AT1G55690	1.26456	2.10809e-05	0.0016405	Sec14P-Like Phosphatidylinositol Transfer Family Protein [Arabidopsis Thaliana]
AT4G18520	1.07119	0.00451453	0.049842	Pentatricopeptide Repeat-Containing Protein [Arabidopsis Thaliana]
AT5G41280	1.52058	0.00403157	0.047068	Cysteine-Rich Repeat Secretory Protein 57 [Arabidopsis Thaliana]
AT1G02860	1.53677	0.00122694	0.0239367	E3 Ubiquitin-Protein Ligase Bah1 [Arabidopsis Thaliana]
MSTRG.19649	1.89036	0.0018195	0.0301128	2-Oxoglutarate (2Og) And Fe(Ii)-Dependent Oxygenase Superfamily Protein [Arabidopsis Thaliana]
AT3G60170	3.10939	0.000878969	0.0193726	Putative Protein [Arabidopsis Thaliana]
AT1G74940	1.94246	0.000252095	0.008952	Uncharacterized Protein [Arabidopsis Thaliana]
AT1G76470	2.74143	2.94317e-06	0.000405129	Nad(P)-Binding Rossmann-Fold Superfamily Protein [Arabidopsis Thaliana]
AT5G15940	1.51671	0.00288185	0.0388132	Rossmann-Fold Nad(P)-Binding Domain-Containing Protein [Arabidopsis Thaliana]
AT3G27810	2.8197	4.38863e-26	5.61811e-22	Transcription Factor Myb21 [Arabidopsis Thaliana]
MSTRG.9451	1.05121	0.00065588	0.0162403	Transcription Elongation Factor (Tfiis) Family Protein [Arabidopsis Thaliana]
AT2G32280	1.4667	0.000158702	0.00672724	Uncharacterized Protein [Arabidopsis Thaliana]
AT1G04570	1.26253	0.00366722	0.0443095	Probable Folate-Biopterin Transporter [Arabidopsis Thaliana]
AT5G20840	1.28571	0.00281364	0.0383998	Phosphoinositide Phosphatase Family Protein [Arabidopsis Thaliana]
AT4G39360	1.54938	0.00453913	0.049842	Uncharacterized Protein [Arabidopsis Thaliana]
AT5G17490	1.33968	5.7334e-07	0.000109547	Della Protein Rgl3 [Arabidopsis Thaliana]
AT1G65240	2.14394	0.00369754	0.0445917	Aspartyl Protease Family Protein [Arabidopsis Thaliana]
AT5G59580	2.61974	0.000232901	0.00855016	Udp-Glucosyl Transferase 76E1 [Arabidopsis Thaliana]
AT3G01311	2.00466	0.00281942	0.0384244	Uncharacterized Protein [Arabidopsis Thaliana]
AT1G62975	2.14268	0.00436747	0.0488939	Transcription Factor Bhlh125 [Arabidopsis Thaliana]
AT2G20880	1.73611	0.00130952	0.0249184	Ethylene-Responsive Transcription Factor Erf053 [Arabidopsis Thaliana]
AT2G15620	1.19307	6.86951e-06	0.000733034	Ferredoxin--Nitrite Reductase [Arabidopsis Thaliana]
AT4G22620	1.45949	0.000155705	0.00664419	Saur-Like Auxin-Responsive Protein [Arabidopsis Thaliana]
AT1G61740	1.55936	2.68875e-07	6.25819e-05	Sulfite Exporter Taue/Safe Family Protein [Arabidopsis Thaliana]
AT5G18320	2.04235	0.00351812	0.0432426	Putative U-Box Domain-Containing Protein 46 [Arabidopsis Thaliana]
AT5G65890	2.22115	5.38031e-17	2.75504e-13	Act Domain Repeat 1 [Arabidopsis Thaliana]
AT3G55120	1.11177	2.75457e-07	6.33005e-05	Chalcone--Flavonone Isomerase 1 [Arabidopsis Thaliana]
AT4G28320	1.99718	0.00347494	0.042964	Mannan Endo-1,4-Beta-Mannosidase 5 [Arabidopsis Thaliana]
AT4G27530	2.0144	1.21212e-05	0.00113262	Uncharacterized Protein [Arabidopsis Thaliana]
MSTRG.8450	1.98982	0.000124299	0.00607333	Bcl-2-Associated Athanogene 6 [Arabidopsis Thaliana]
AT5G65280	1.33909	6.52515e-10	3.71252e-07	Protein Gcr2-Like 1 [Arabidopsis Thaliana]
AT3G16800	1.7962	6.82598e-11	4.8546e-08	Putative Protein Phosphatase 2C [Arabidopsis Thaliana]
AT4G05010	1.7552	0.00212687	0.0328433	F-Box Protein [Arabidopsis Thaliana]
AT3G53232	3.8484	0.000137697	0.00646875	Protein Rotundifolia Like 1 [Arabidopsis Thaliana]
AT5G52060	1.26639	3.32949e-05	0.00230391	Bcl-2-Associated Athanogene 1 [Arabidopsis Thaliana]
AT2G30010	1.31737	2.44433e-06	0.000357613	Protein Trichome Birefringence-Like 45 [Arabidopsis Thaliana]
AT2G22680	1.44627	0.0039952	0.0469224	C3Hc4-Type Ring Finger Domain-Containing Protein [Arabidopsis Thaliana]
AT1G08200	1.16018	2.07555e-06	0.00031259	Udp-D-Apiose/Udp-D-Xylose Synthase 2 [Arabidopsis Thaliana]
AT4G19820	2.18306	0.00433783	0.0487967	Glycosyl Hydrolase Family Protein With Chitinase Insertion Domain [Arabidopsis Thaliana]
AT5G15850	1.53804	0.000245239	0.00877223	Zinc Finger Protein Constans-Like 1 [Arabidopsis Thaliana]
AT4G34990	1.2839	2.59645e-06	0.00037138	Transcription Factor Myb32 [Arabidopsis Thaliana]
AT1G03710	1.35709	0.0017443	0.0293185	Cystatin/Monellin-Related Protein [Arabidopsis Thaliana]
AT2G42140	2.1775	1.42565e-05	0.00125523	Vq Motif-Containing Protein [Arabidopsis Thaliana]
AT3G11660	1.25064	0.00255551	0.0366547	Ndr1/Hin1-Like Protein 1 [Arabidopsis Thaliana]
AT2G46240	1.98982	0.000124299	0.00607333	Bcl-2-Associated Athanogene 6 [Arabidopsis Thaliana]
AT3G22415	1.88829	3.00541e-09	1.47976e-06	Uncharacterized Protein [Arabidopsis Thaliana]
AT5G19070	1.22421	0.000151782	0.00660898	Snare Associated Golgi Family Protein [Arabidopsis Thaliana]
AT5G56760	1.64034	0.000177128	0.00718701	Serine Acetyltransferase 1;1 [Arabidopsis Thaliana]
AT5G57530	2.46603	0.000939085	0.0202449	Probable Xyloglucan Endotransglucosylase/Hydrolase Protein 12 [Arabidopsis Thaliana]
AT2G45180	2.16756	0.00188394	0.0308997	Protease Inhibitor/Seed Storage/Lipid Transfer Protein (Ltp) Family Protein [Arabidopsis Thaliana]
AT1G74350	1.22685	0.00258237	0.0367927	Intron Maturase, Type Ii Family Protein [Arabidopsis Thaliana]
AT4G19000	1.94093	0.00413187	0.0475644	Interacts With Spt6-Like Protein Iws2 [Arabidopsis Thaliana]
AT5G21105	1.02409	0.000880211	0.0193726	L-Ascorbate Oxidase [Arabidopsis Thaliana]
AT1G25250	2.08387	0.00054988	0.0146349	Shoot Gravitropism5-Like Protein [Arabidopsis Thaliana]
MSTRG.3165	1.58	4.91798e-07	9.68754e-05	Peptidase M20/M25/M40 Family Protein [Arabidopsis Thaliana]
AT2G01150	1.36812	1.76772e-06	0.000274297	Putative E3 Ubiquitin-Protein Ligase Rha2B [Arabidopsis Thaliana]
AT1G02310	1.24817	0.000362452	0.011194	Mannan Endo-1,4-Beta-Mannosidase 1 [Arabidopsis Thaliana]
MSTRG.14987	1.74717	4.23355e-09	2.00725e-06	Monogalactosyldiacylglycerol Synthase 1, Chloroplastic-Like Isoform X3 [Brassica Napus]
AT4G10265	4.80919	2.61489e-10	1.59402e-07	Putative Wound-Responsive Protein [Arabidopsis Thaliana]
AT1G14520	1.43404	0.00438091	0.0489188	Inositol Oxygenase 1 [Arabidopsis Thaliana]
AT5G50370	1.02104	9.26912e-06	0.00092702	Adenylate Kinase 2 [Arabidopsis Thaliana]
AT1G76480	2.74143	2.94317e-06	0.000405129	Uncharacterized Protein [Arabidopsis Thaliana]
AT3G51090	1.06901	0.000283735	0.00960908	Uncharacterized Protein [Arabidopsis Thaliana]
AT2G30990	1.88429	9.67823e-06	0.000958083	Uncharacterized Protein [Arabidopsis Thaliana]
AT2G42100	3.61244	0.00417262	0.0477566	Actin-Like Atpase Superfamily Protein [Arabidopsis Thaliana]
AT3G21370	3.70765	1.81529e-07	4.55657e-05	Beta Glucosidase 19 [Arabidopsis Thaliana]
AT3G45760	3.85732	0.0010534	0.021726	Nucleotidyltransferase Family Protein [Arabidopsis Thaliana]
AT5G27890	1.91325	0.00330978	0.0417646	Uncharacterized Protein [Arabidopsis Thaliana]
AT2G16900	1.49832	0.000152045	0.00660919	Phospholipase-Like Protein (Pearli 4) Family [Arabidopsis Thaliana]
AT3G21230	1.70425	3.30398e-08	1.04434e-05	4-Coumarate--Coa Ligase 5 [Arabidopsis Thaliana]
AT1G07880	1.13734	0.00306833	0.0402785	Mitogen-Activated Protein Kinase 13 [Arabidopsis Thaliana]
AT5G17590	2.46949	0.000679263	0.0165158	Putative Membrane Lipoprotein [Arabidopsis Thaliana]
AT1G10480	2.32952	2.01374e-07	5.00562e-05	Zinc Finger Protein 5 [Arabidopsis Thaliana]
AT5G59480	2.03255	9.44228e-11	6.19874e-08	Haloacid Dehalogenase-Like Hydrolase (Had) Superfamily Protein [Arabidopsis Thaliana]
AT3G26830	1.22544	0.00390064	0.0462995	Protein Phytoalexin Deficient 3 [Arabidopsis Thaliana]
AT1G76960	3.23341	4.70622e-06	0.000573778	Uncharacterized Protein [Arabidopsis Thaliana]
AT5G54180	1.3838	0.00182944	0.0302188	Plastid Transcriptionally Active Protein 15 [Arabidopsis Thaliana]
AT1G14530	1.36042	0.00361135	0.0439455	Uncharacterized Protein [Arabidopsis Thaliana]
AT1G51805	2.39198	0.00118545	0.0233471	Leucine-Rich Repeat Protein Kinase Family Protein [Arabidopsis Thaliana]
AT4G27960	1.00057	0.00144791	0.0264225	Ubiquitin Conjugating Enzyme 9 [Arabidopsis Thaliana]
AT2G29480	1.14279	0.00082859	0.0187322	Glutathione S-Transferase Tau 2 [Arabidopsis Thaliana]
AT1G49620	1.50426	1.42791e-05	0.00125523	Cyclin-Dependent Kinase Inhibitor 7 [Arabidopsis Thaliana]
AT1G27910	2.25093	0.00292625	0.0391825	U-Box Domain-Containing Protein 45 [Arabidopsis Thaliana]
AT4G33905	2.33268	2.17188e-05	0.00166487	Peroxisomal Membrane Protein Mpv17/Pmp22 [Arabidopsis Thaliana]
AT3G10525	2.18034	4.35818e-05	0.00281443	Cyclin-Dependent Protein Kinase Inhibitor Smr1 [Arabidopsis Thaliana]
AT5G17300	1.22411	0.00025777	0.00904065	Myb Family Transcription Factor Rve1 [Arabidopsis Thaliana]
AT4G27570	1.94939	0.0043672	0.0488939	Udp-Glycosyltransferase 79B3 [Arabidopsis Thaliana]
AT4G38410	1.04505	0.000146197	0.00660898	Putative Dehydrin [Arabidopsis Thaliana]
AT1G10140	1.1144	0.000293159	0.00983715	Uncharacterized Protein [Arabidopsis Thaliana]
AT3G59050	1.52739	0.00404882	0.0471405	Polyamine Oxidase 3 [Arabidopsis Thaliana]
AT1G16360	1.75912	0.000168457	0.0069903	Ligand-Effect Modulator 3 Family Protein / Cdc50 Family Protein [Arabidopsis Thaliana]
AT1G12150	1.15249	0.000466352	0.0130492	Uncharacterized Protein [Arabidopsis Thaliana]
AT5G49900	1.06504	0.000256597	0.00901188	Beta-Glucosidase, Gba2 Type Family Protein [Arabidopsis Thaliana]
AT3G06490	1.11612	0.000946869	0.0202868	Putative Transcription Factor Myb108 [Arabidopsis Thaliana]
AT5G17840	1.62927	0.00130127	0.0248074	Dnaj/Hsp40 Cysteine-Rich Domain Superfamily Protein [Arabidopsis Thaliana]
AT2G44940	2.38171	2.99833e-08	9.96963e-06	Ethylene-Responsive Transcription Factor Erf034 [Arabidopsis Thaliana]
AT2G36870	2.20479	0.00327401	0.0415116	Probable Xyloglucan Endotransglucosylase/Hydrolase Protein 32 [Arabidopsis Thaliana]
AT1G71950	1.11356	1.57841e-05	0.00134669	Proteinase Inhibitor, Propeptide [Arabidopsis Thaliana]
AT1G72620	2.81585	0.000595619	0.0152494	Alpha/Beta-Hydrolases Superfamily Protein [Arabidopsis Thaliana]
AT4G39290	1.59805	0.00239191	0.0353215	Putative F-Box/Kelch-Repeat Protein [Arabidopsis Thaliana]
AT1G54050	2.09337	0.000278376	0.00946022	Ciii Heat Shock Protein 17.4 [Arabidopsis Thaliana]
AT4G30200	1.37235	0.000127457	0.00615712	Vernalization5/Vin3-Like Protein [Arabidopsis Thaliana]
AT1G75860	1.14297	0.000254125	0.00897431	Uncharacterized Protein [Arabidopsis Thaliana]
AT1G15430	1.73288	0.00332613	0.0419295	Uncharacterized Protein [Arabidopsis Thaliana]
MSTRG.14230	1.06982	0.000824666	0.0187322	Ppr Containing Protein [Arabidopsis Thaliana]
AT5G08250	2.57912	0.00358286	0.0437075	Cytochrome P450 Superfamily Protein [Arabidopsis Thaliana]
AT3G27500	1.83178	3.27277e-08	1.04434e-05	Cysteine/Histidine-Rich C1 Domain-Containing Protein [Arabidopsis Thaliana]
AT5G10260	1.69281	0.000258902	0.00905555	Ras-Related Protein Rabh1E [Arabidopsis Thaliana]
AT4G34800	2.25044	0.00413983	0.0475644	Saur-Like Auxin-Responsive Protein [Arabidopsis Thaliana]
AT1G72510	1.13004	5.11525e-06	0.000606323	Uncharacterized Protein [Arabidopsis Thaliana]
AT5G11790	1.02254	0.00062863	0.0158308	Protein N-Myc Downregulated-Like 2 [Arabidopsis Thaliana]
AT1G26770	2.1589	0.000924903	0.020068	Expansin A10 [Arabidopsis Thaliana]
AT5G56770	1.8849	0.00191914	0.0312522	Uncharacterized Protein [Arabidopsis Thaliana]
AT3G24480	1.00803	0.00296291	0.039469	Leucine-Rich Repeat Extensin-Like Protein 4 [Arabidopsis Thaliana]
AT1G10990	1.49903	0.000290285	0.00977917	Uncharacterized Protein [Arabidopsis Thaliana]
AT5G67480	2.567	0.00134648	0.0252742	Btb And Taz Domain Protein 4 [Arabidopsis Thaliana]
AT1G70500	1.9146	1.25091e-07	3.33615e-05	Pectin Lyase-Like Protein [Arabidopsis Thaliana]
AT1G22650	1.24303	8.70742e-09	3.59574e-06	Putative Neutral Invertase [Arabidopsis Thaliana]
MSTRG.18789	1.28926	0.00142398	0.0262667	Adenine Nucleotide Alpha Hydrolases-Like Superfamily Protein [Arabidopsis Thaliana]
AT2G34070	1.23923	0.000371846	0.0113338	Trichome Birefringence-Like 37 Protein [Arabidopsis Thaliana]
AT2G44230	1.45114	0.000870968	0.0192236	Uncharacterized Protein [Arabidopsis Thaliana]
AT3G23010	1.32852	2.61783e-08	8.819e-06	Receptor Like Protein 36 [Arabidopsis Thaliana]
AT1G53480	4.43641	0.00245499	0.0358762	Mto 1 Responding Down 1 Protein [Arabidopsis Thaliana]
AT2G21910	2.53117	0.00178088	0.0296655	Cytochrome P450, Family 96, Subfamily A, Polypeptide 5 [Arabidopsis Thaliana]
AT3G62960	1.96351	0.00178574	0.0296972	Glutaredoxin-C14 [Arabidopsis Thaliana]
AT3G10820	1.05121	0.00065588	0.0162403	Probable Mediator Of Rna Polymerase Ii Transcription Subunit 26A [Arabidopsis Thaliana]
AT2G44220	1.40395	0.000149133	0.00660898	Uncharacterized Protein [Arabidopsis Thaliana]
AT3G14890	1.96671	0.000346414	0.0109362	Polynucleotide 3&Apos;-Phosphatase Zdp [Arabidopsis Thaliana]
AT2G29410	1.50861	0.000405825	0.0118883	Metal Tolerance Protein B1 [Arabidopsis Thaliana]
AT3G27170	1.31031	3.03562e-15	4.85756e-12	Chloride Channel Protein Clc-B [Arabidopsis Thaliana]
AT2G43018	1.31332	5.71623e-06	0.000652596	Conserved Peptide Upstream Open Reading Frame 17 [Arabidopsis Thaliana]
AT1G53340	2.19565	4.161e-06	0.00054612	Cysteine/Histidine-Rich C1 Domain-Containing Protein [Arabidopsis Thaliana]
AT3G10040	3.75499	5.70575e-14	7.30422e-11	Sequence-Specific Dna Binding Transcription Factor [Arabidopsis Thaliana]
AT3G60260	1.14771	1.55279e-05	0.00132963	Elmo/Ced-12 Domain-Containing Protein [Arabidopsis Thaliana]
AT3G48460	2.08256	2.11739e-05	0.0016405	Gdsl Esterase/Lipase [Arabidopsis Thaliana]
AT5G01340	2.03488	2.34144e-06	0.000346519	Mitochondrial Substrate Carrier Family Protein [Arabidopsis Thaliana]
MSTRG.15254	1.89475	0.000938165	0.0202449	Squalene Synthase 2 [Arabidopsis Thaliana]
AT1G61810	1.37397	0.000572642	0.0148623	Beta-Glucosidase 45 [Arabidopsis Thaliana]
AT1G27920	1.39857	0.00288683	0.0388599	Microtubule-Associated Protein 65-8 [Arabidopsis Thaliana]
AT1G70700	1.51282	2.43526e-07	5.85884e-05	Putative Jasmonate Signaling Protein Jaz9 [Arabidopsis Thaliana]
AT3G46540	1.50401	0.00168077	0.0287187	Enth/Vhs Family Protein [Arabidopsis Thaliana]
AT1G66600	1.97643	0.00187884	0.0308358	Putative Wrky Transcription Factor 63 [Arabidopsis Thaliana]
AT2G29450	2.41045	3.49155e-06	0.000465594	Glutathione S-Transferase Tau 5 [Arabidopsis Thaliana]
AT3G22250	2.75666	0.000172806	0.0071017	Udp-Glycosyltransferase 82A1 [Arabidopsis Thaliana]
AT4G27970	2.62829	0.000565315	0.0148449	Slac1 Homologue 2 [Arabidopsis Thaliana]
AT5G56840	1.5041	3.0833e-08	9.99262e-06	Myb-Like Transcription Factor Family Protein [Arabidopsis Thaliana]
AT5G06090	1.85359	0.00103433	0.0214429	Glycerol-3-Phosphate Acyltransferase 7 [Arabidopsis Thaliana]
AT1G22470	1.2752	1.64143e-08	6.00366e-06	Uncharacterized Protein [Arabidopsis Thaliana]
AT5G67020	1.19462	0.00378081	0.0452337	Uncharacterized Protein [Arabidopsis Thaliana]
MSTRG.14601	1.71287	0.00133508	0.0251524	Putative Retroelement Pol Polyprotein [Arabidopsis Thaliana]
AT5G11590	4.11625	8.57689e-08	2.38689e-05	Dehydration-Responsive Element-Binding Protein 3 [Arabidopsis Thaliana]
MSTRG.3614	1.42909	2.12728e-05	0.0016405	Lectin [Arabidopsis Thaliana]
AT3G54820	1.14004	0.000104011	0.00541261	Putative Aquaporin Pip2-5 [Arabidopsis Thaliana]
AT4G30530	1.23207	0.00172794	0.0292016	Gamma-Glutamyl Peptidase 1 [Arabidopsis Thaliana]
AT1G69170	1.02746	5.28242e-05	0.00325894	Squamosa Promoter-Binding-Like Protein 6 [Arabidopsis Thaliana]
AT1G01540	1.15167	0.000149783	0.00660898	Putative Serine/Threonine-Protein Kinase [Arabidopsis Thaliana]
AT3G27473	1.95444	0.000117624	0.00591657	Cysteine/Histidine-Rich C1 Domain-Containing Protein [Arabidopsis Thaliana]
AT2G27505	2.5144	0.00227174	0.0342742	Fbd-Like Domain Family Protein [Arabidopsis Thaliana]
AT4G28150	1.416	0.000360749	0.0111684	Uncharacterized Protein [Arabidopsis Thaliana]
AT5G47740	1.28926	0.00142398	0.0262667	Adenine Nucleotide Alpha Hydrolases-Like Superfamily Protein [Arabidopsis Thaliana]
AT5G61620	3.70999	0.00127155	0.0245138	Myb-Like Transcription Factor Family Protein [Arabidopsis Thaliana]
AT4G02180	1.27616	0.000863919	0.0191497	Dc1 Domain-Containing Protein [Arabidopsis Thaliana]
AT4G39700	2.1091	0.00185113	0.0304983	Heavy Metal Transport/Detoxification Domain-Containing Protein [Arabidopsis Thaliana]
AT2G40890	1.66103	0.00390677	0.0463294	Cytochrome P450 98A3 [Arabidopsis Thaliana]
MSTRG.10865	2.8197	4.38863e-26	5.61811e-22	Putative Transcription Factor, Partial [Arabidopsis Thaliana]
AT1G69588	1.35592	0.000801497	0.0183878	Protein Clavata3/Esr-Related 45 [Arabidopsis Thaliana]
MSTRG.1502	3.8595	4.29378e-06	0.00054612	Br Enhanced Expression 1 [Arabidopsis Thaliana]
AT5G48570	1.48475	0.00109757	0.0222068	Peptidyl-Prolyl Cis-Trans Isomerase Fkbp65 [Arabidopsis Thaliana]
AT2G20110	1.34852	0.00358338	0.0437075	Tesmin/Tso1-Like Cxc Domain-Containing Protein [Arabidopsis Thaliana]
AT3G59730	1.55841	0.000190389	0.00752242	Putative L-Type Lectin-Domain Containing Receptor Kinase V.6 [Arabidopsis Thaliana]
AT3G02550	1.72162	1.77647e-05	0.00143933	Lob Domain-Containing Protein 41 [Arabidopsis Thaliana]
AT2G29460	2.07684	0.000830776	0.0187569	Glutathione S-Transferase Tau 4 [Arabidopsis Thaliana]
AT3G14820	4.69862	0.00131851	0.0249585	Gdsl Esterase/Lipase [Arabidopsis Thaliana]
AT2G27690	2.01222	5.1497e-09	2.35443e-06	Cytochrome P450, Family 94, Subfamily C, Polypeptide 1 [Arabidopsis Thaliana]
MSTRG.4191	1.97643	0.00187884	0.0308358	Aba Overly Sensitive Mutant 3 [Arabidopsis Thaliana]
AT1G16290	2.16912	0.00129282	0.0247182	Uncharacterized Protein [Arabidopsis Thaliana]
AT1G71050	1.38131	0.000197563	0.00773289	Heavy-Metal-Associated Domain-Containing Protein [Arabidopsis Thaliana]
AT4G05100	1.67211	5.97241e-07	0.000113268	Myb Domain Protein 74 [Arabidopsis Thaliana]
AT4G24110	1.78209	0.000185968	0.00737048	Uncharacterized Protein [Arabidopsis Thaliana]
AT2G29125	2.52296	3.17375e-06	0.00043176	Rotundifolia Like 2 [Arabidopsis Thaliana]
AT1G14760	6.56885	1.79878e-05	0.00145281	Protein Knatm [Arabidopsis Thaliana]
AT1G72416	1.86715	3.6825e-05	0.00252769	Chaperone Dnaj-Domain Containing Protein [Arabidopsis Thaliana]
AT4G21200	2.39145	2.51263e-07	5.90192e-05	Gibberellin 2-Beta-Dioxygenase 8 [Arabidopsis Thaliana]
AT1G80130	6.48547	1.57896e-07	4.08345e-05	Tetratricopeptide Repeat Domain-Containing Protein [Arabidopsis Thaliana]
AT3G45530	2.42136	0.000596207	0.0152494	Cysteine/Histidine-Rich C1 Domain-Containing Protein [Arabidopsis Thaliana]
AT5G37730	2.00846	0.00415892	0.0476424	Uncharacterized Protein [Arabidopsis Thaliana]
AT4G04710	4.08051	1.22106e-11	1.04209e-08	Calcium-Dependent Protein Kinase 22 [Arabidopsis Thaliana]
AT2G16380	1.44023	0.00168761	0.0287187	Sec14P-Like Phosphatidylinositol Transfer Family Protein [Arabidopsis Thaliana]
MSTRG.17536	2.16188	1.13523e-11	1.00225e-08	Amino Acid Permease 7 [Arabidopsis Thaliana]
AT1G71970	1.16498	0.00345814	0.0428146	Uncharacterized Protein [Arabidopsis Thaliana]
AT3G53600	1.11044	0.00271821	0.0376186	C2H2-Type Zinc Finger Protein [Arabidopsis Thaliana]
AT2G30730	1.55547	0.00119661	0.0235126	Putative Protein Tyrosine Kinase [Arabidopsis Thaliana]
AT1G77100	6.95732	0.00428191	0.0483584	Peroxidase 13 [Arabidopsis Thaliana]
AT3G06990	1.46305	0.00340431	0.0424552	Cysteine/Histidine-Rich C1 Domain-Containing Protein [Arabidopsis Thaliana]
AT5G05220	1.79514	0.00308149	0.0402785	Uncharacterized Protein [Arabidopsis Thaliana]
AT5G50915	4.30827	3.70223e-05	0.00253444	Transcription Factor Bhlh137 [Arabidopsis Thaliana]
AT1G52130	1.46717	0.00136066	0.0253913	Mannose-Binding Lectin-Like Protein [Arabidopsis Thaliana]
AT3G27880	1.04921	0.00250835	0.0363395	Uncharacterized Protein [Arabidopsis Thaliana]
AT3G01510	1.31993	0.000615335	0.0155477	Phosphoglucan Phosphatase Lsf1 [Arabidopsis Thaliana]
AT1G15580	3.33341	1.50632e-08	5.58931e-06	Auxin-Responsive Protein Iaa5 [Arabidopsis Thaliana]
AT5G07460	1.20037	1.37813e-05	0.00123371	Peptide Methionine Sulfoxide Reductase A2 [Arabidopsis Thaliana]
AT3G16690	1.14994	0.00084073	0.0188487	Bidirectional Sugar Transporter Sweet16 [Arabidopsis Thaliana]
AT1G04990	1.02099	0.00441674	0.0491659	Zinc Finger Ccch Domain-Containing Protein 3 [Arabidopsis Thaliana]
AT1G80120	1.20249	0.00126594	0.0244433	Uncharacterized Protein [Arabidopsis Thaliana]
AT1G59860	1.72636	0.00108785	0.0221401	Hsp20-Like Chaperone [Arabidopsis Thaliana]
AT1G15520	2.61342	0.0042686	0.0483584	Abc Transporter G Family Member 40 [Arabidopsis Thaliana]
AT4G34650	1.89475	0.000938165	0.0202449	Squalene Synthase 2 [Arabidopsis Thaliana]
AT4G25433	1.98541	1.94393e-14	2.76503e-11	Peptidoglycan-Binding Lysm Domain-Containing Protein [Arabidopsis Thaliana]
AT1G32860	1.75817	0.000342718	0.0108329	Glucan Endo-1,3-Beta-Glucosidase 11 [Arabidopsis Thaliana]
AT3G18400	1.3024	0.00352399	0.0432733	Nac Domain Containing Protein 58 [Arabidopsis Thaliana]
AT5G06100	1.85359	0.00103433	0.0214429	Myb Domain Protein 33 [Arabidopsis Thaliana]
AT1G08010	1.00878	9.05326e-06	0.000908983	Gata Transcription Factor 11 [Arabidopsis Thaliana]
AT2G34340	2.71477	0.000430093	0.0123173	Uncharacterized Protein [Arabidopsis Thaliana]
AT2G34590	1.17073	5.11391e-10	2.97572e-07	Pyruvate Dehydrogenase E1 Component Subunit Beta [Arabidopsis Thaliana]
AT4G12000	2.0513	0.000822347	0.0187322	Snare Associated Golgi Family Protein [Arabidopsis Thaliana]
AT3G01550	2.276	0.00023322	0.00855016	Phosphoenolpyruvate (Pep)/Phosphate Translocator 2 [Arabidopsis Thaliana]
AT3G59720	1.0341	0.00108151	0.0220728	Hypothetical Protein [Arabidopsis Thaliana]
MSTRG.6863	2.5144	0.00227174	0.0342742	Fbd-Like Domain Family Protein [Arabidopsis Thaliana]
MSTRG.12452	1.44193	0.000164175	0.00689079	2-Oxoglutarate (2Og) And Fe(Ii)-Dependent Oxygenase Superfamily Protein [Arabidopsis Thaliana]
AT1G29980	1.05357	0.00290517	0.0390247	Uncharacterized Protein [Arabidopsis Thaliana]
AT2G44830	1.83948	3.26394e-07	7.14244e-05	Protein Kinase [Arabidopsis Thaliana]
AT4G38730	1.35753	0.00398722	0.0469224	Uncharacterized Protein [Arabidopsis Thaliana]
AT4G30840	1.40211	0.0025616	0.0366599	Transducin/Wd40 Domain-Containing Protein [Arabidopsis Thaliana]
AT4G05020	1.66617	0.000364449	0.011211	Nad(P)H Dehydrogenase B2 [Arabidopsis Thaliana]
AT3G25760	3.5529	1.08062e-05	0.00103236	Allene Oxide Cyclase 1 [Arabidopsis Thaliana]
AT4G22610	1.54502	2.11562e-10	1.32113e-07	Protease Inhibitor/Seed Storage/Lipid Transfer Family Protein [Arabidopsis Thaliana]
AT2G28305	2.48968	5.89133e-05	0.00355279	Cytokinin Riboside 5&Apos;-Monophosphate Phosphoribohydrolase Log1 [Arabidopsis Thaliana]
AT4G30080	1.03097	0.00238559	0.0352646	Auxin Response Factor 16 [Arabidopsis Thaliana]
AT3G23550	2.69143	0.0025174	0.0363395	Mate Efflux Family Protein Lal5 [Arabidopsis Thaliana]
AT1G68340	1.60778	0.000660798	0.0163013	Uncharacterized Protein [Arabidopsis Thaliana]
AT1G53490	3.84757	5.14016e-06	0.000606468	Ring Finger-Containing Protein Hei10 [Arabidopsis Thaliana]
MSTRG.16949	1.51671	0.00288185	0.0388132	Nad(P)-Binding Rossmann-Fold Superfamily Protein [Arabidopsis Thaliana]
MSTRG.18543	1.72381	0.000381222	0.011485	Transmembrane Protein [Arabidopsis Thaliana]
