# Supplementary material for: NnWOX1-1, NnWOX4-3, and NnWOX5-1 of lotus (Nelumbo nucifera Gaertn)promote root formation and enhance stress tolerance in transgenic Arabidopsis thaliana
Source: BMC Genomics. 2023 Nov 28;24:719. doi: 10.1186/s12864-023-09772-w (PMC10683310; doi:10.1186/s12864-023-09772-w)
Supplement: Supplementary file 5 — Additional file 5: Fig. 3. [file 12864_2023_9772_MOESM5_ESM.zip]

Archive with 3 entries (3 files):
- Additional fig. 3-1.tif
- Additional fig.3-2.tif
- Additional fig.3-3..tif
